# Supplementary material for: Genomic Characterization of the Taylorella Genus
Source: PLoS One. 2012 Jan 3;7(1):e29953. doi: 10.1371/journal.pone.0029953 (PMC3250509; doi:10.1371/journal.pone.0029953)
Supplement: Table S1 — T. equigenitalis MCE9 specific CDSs. Genes with no homolog in T. asinigenitalis MCE3 by reciprocal FASTA using a minimum cutoff of 50% amino acid similarity over 80% or more of the sequence. (XLSX) [file pone.0029953.s002.xlsx]

## Sheet: MCE9 specifiq genes
Table S1 T. equigenitalis MCE9 specific CDSs
Genes with no homolog in T. asinigenitalis MCE3 by reciprocal FASTA using a minimum cutoff of 50% amino acid similarity over 80% or more of the sequence.
ORF	Gene	Start	Stop	Strand	A.A. lenght	Divergent regiona, b
TEQUI_0027	EF hand domain protein	35189	36091		300
TEQUI_0030	ferric siderophore transporter, periplasmic energy transduction protein TonB	37658	38554	c	298
TEQUI_0032	hypothetical protein	41091	41930	c	279
TEQUI_0057	Outer membrane receptor for lactoferrin or transferrin, TonB-dependent protein A	67746	70529	c	927
TEQUI_0058	Outer membrane receptor for lactoferrin or transferrin, lipoprotein B	70538	72340	c	600
TEQUI_0069	modification methylase BepI-like protein	84114	84362	c	82
TEQUI_0070	hypothetical protein	84435	84641	c	68
TEQUI_0071	modification methylase BepI-like protein	84894	85286	c	130
TEQUI_0072	hypothetical protein	85240	85362		40
TEQUI_0088	Imidazolonepropionase	98693	99913	c	406
TEQUI_0089	Histidine ammonia-lyase	99945	101486	c	513
TEQUI_0090	Urocanate hydratase	101492	103084	c	530
TEQUI_0106	ATP-dependent Clp protease ATP-binding subunit ClpX	119568	120797	c	409
TEQUI_0114	probable conjugal transfer protein TraL	127873	128619		248	Region 14 Type IV Secretion system
TEQUI_0115	IncQ plasmid conjugative transfer protein TraQ	128606	129292		228
TEQUI_0116	hypothetical protein	129264	130280		338
TEQUI_0117	Peptidoglycan hydrolase VirB1	130277	131008		243
TEQUI_0118	hypothetical protein	131119	131415		98
TEQUI_0119	VirB4 ATPase like protein	131740	134145		801
TEQUI_0120	hypothetical protein	134186	134884		232
TEQUI_0121	hypothetical protein	134875	135492		205
TEQUI_0122	Leucine rich repeat variant	135536	136333		265
TEQUI_0123	hypothetical protein	136359	136679		106
TEQUI_0124	hypothetical protein	136691	137293		200
TEQUI_0125	leucine rich repeat variant	137332	138120		262
TEQUI_0126	Leucine rich repeat variant	138161	138565		134
TEQUI_0127	hypothetical protein	138679	139338		219
TEQUI_0128	hypothetical protein	139424	140128		234
TEQUI_0129	hypothetical protein	140125	141054		309
TEQUI_0130	Leucine rich repeat variant	141097	141336		79
TEQUI_0131	hypothetical protein	141367	141747		126
TEQUI_0132	Minor pilin of type IV secretion complex, VirB5	141734	142363		209
TEQUI_0133	Inner membrane protein of type IV secretion of T-DNA complex, VirB6	142372	143496		374
TEQUI_0134	hypothetical protein	143533	144063		176
TEQUI_0135	hypothetical protein	144115	144702		195
TEQUI_0136	hypothetical protein	144792	145010		72
TEQUI_0137	Toprim subdomain protein	145017	145982		321
TEQUI_0138	Glycyl-tRNA synthetase	146022	147389		455
TEQUI_0139	hypothetical protein	147458	147952		164
TEQUI_0140	Inner membraney-like protein	147962	148672		236
TEQUI_0141	Conjugal transfer-like protein	148697	149509		270
TEQUI_0142	Bacterial conjugation TrbI-like protein	149510	150673		387
TEQUI_0143	leucine rich repeat variant	150731	151603		290
TEQUI_0144	hypothetical protein	151647	152030		127
TEQUI_0145	hypothetical protein	152034	152210		58
TEQUI_0146	hypothetical protein	152214	152831		205
TEQUI_0147	hypothetical protein	152871	152984		37
TEQUI_0148	Type II/IV secretion system protein	153015	154031		338
TEQUI_0149	Type IV secretion system protein VirD4	154054	156126		690
TEQUI_0150	Leucine rich repeat variant	156190	156678		162
TEQUI_0151	Leucine rich repeat variant	156720	157130		136
TEQUI_0152	Leucine rich repeat variant	157157	157456		99
TEQUI_0153	Leucine rich repeat variant	157468	157887		139
TEQUI_0154	toprim domain protein	158037	158972		311
TEQUI_0155	hypothetical protein	158969	159853		294
TEQUI_0156	hypothetical protein	160021	160569		182
TEQUI_0157	Relaxase/mobilization nuclease domain containing protein	160583	161812		409
TEQUI_0158	hypothetical protein	161928	162647		239
TEQUI_0159	hypothetical protein	163379	163930		183
TEQUI_0160	hypothetical protein	164019	164237		72
TEQUI_0161	hypothetical protein	164294	164734		146
TEQUI_0163	hypothetical protein	166095	166232		45
TEQUI_0164	Putative phage repressor	166605	166961		118
TEQUI_0165	AbiQ-like protein	167639	168142		167
TEQUI_0166	protein kinase	168176	169009	c	277
TEQUI_0167	Putative phage repressor	169169	169501		110
TEQUI_0168	hypothetical protein	170045	170317		90
TEQUI_0169	Phage integrase	170298	171494	c	398
TEQUI_0172	Guanosine-3',5'-bis(Diphosphate) 3'-pyrophosphohydrolase	172225	172650	c	141
TEQUI_0173	hypothetical protein	173299	173484		61
TEQUI_0222	hypothetical protein	240935	241147	c	70
TEQUI_0223	DNA (cytosine-5-)-methyltransferase	241154	241636	c	160
TEQUI_0258	hypothetical protein	281326	281478	c	50
TEQUI_0265	hypothetical protein	287265	287447		60
TEQUI_0266	putative cytoplasmic protein	287751	288251	c	166
TEQUI_0280	hypothetical protein	296996	297163	c	55
TEQUI_0281	hypothetical protein	297333	297476		47
TEQUI_0287	hypothetical protein	301913	302182	c	89
TEQUI_0288	Transposase IS4 family protein	302184	302468	c	94
TEQUI_0289	hypothetical protein	302545	302679	c	44
TEQUI_0290	Transposase	302679	303299	c	206
TEQUI_0291	hypothetical protein	303309	303476	c	55
TEQUI_0292	hypothetical protein	303542	303724	c	60
TEQUI_0335	hypothetical protein	353285	353437		50
TEQUI_0360	hypothetical protein	380082	380201		39
TEQUI_0402	histone H1 protein	421215	422075		286
TEQUI_0406	hypothetical protein	424445	424630		61
TEQUI_0426	hypothetical protein	443956	444117	c	53	Region 15 Rhs related region
TEQUI_0427	Transposase IS4 family protein	444159	444443	c	94
TEQUI_0428	Rhs-family protein	444587	444739	c	50
TEQUI_0429	hypothetical protein	445441	445833	c	130
TEQUI_0430	Rhs-family protein	445852	447912	c	686
TEQUI_0431	hypothetical protein	448318	449076	c	252
TEQUI_0432	Rhs-family protein	449211	451235	c	674
TEQUI_0433	hypothetical protein	451841	452179	c	112
TEQUI_0435	hypothetical protein	458877	459017		46
TEQUI_0436	putative IS1-like ATP-binding protein	458986	459174		62
TEQUI_0470	hypothetical protein	498950	499324		124
TEQUI_0472	hypothetical protein	500595	500774	c	59
TEQUI_0473	hypothetical protein	500985	501221		78
TEQUI_0503	hypothetical protein	525199	526317	c	372
TEQUI_0508	hypothetical protein	531836	533974		712
TEQUI_0518	hypothetical protein	544798	545046	c	82
TEQUI_0524	hypothetical protein	552082	552255	c	57
TEQUI_0525	hypothetical protein	552366	552578	c	70
TEQUI_0552	hypothetical protein	572989	573192		67
TEQUI_0557	YadA-like-protein	580263	580919	c	218	Region 9 Unknown function
TEQUI_0558	hypothetical protein	581309	581455	c	48
TEQUI_0559	Hep_Hag family protein	581498	583387	c	629
TEQUI_0576	hypothetical protein	601824	602858	c	344
TEQUI_0577	hypothetical protein	602859	603050	c	63
TEQUI_0578	hypothetical protein	603272	603415	c	47
TEQUI_0579	hypothetical protein	603412	603747	c	111
TEQUI_0582	hypothetical protein	606172	606417	c	81
TEQUI_0583	Translation elongation factor Tu	606607	607797	c	396
TEQUI_0588	hypothetical protein	612552	612920	c	122
TEQUI_0594	hypothetical protein	617974	618732	c	252
TEQUI_0595	hypothetical protein	618732	618959	c	75
TEQUI_0596	Modification methylase BamHII	619033	619791		252
TEQUI_0614	Translation elongation factor Tu	638507	639697	c	396
TEQUI_0726	hypothetical protein	758296	758916		206
TEQUI_0728	hypothetical protein	760881	761747		288
TEQUI_0733	hypothetical protein	766809	767027		72	Region 1 Unknown function
TEQUI_0734	hypothetical protein	767917	768177		86
TEQUI_0735	hypothetical protein	768353	768946		197
TEQUI_0738	hypothetical protein	770798	771022		74
TEQUI_0739	hypothetical protein	771736	772269		177
TEQUI_0759	hypothetical protein	789692	790093	c	133
TEQUI_0760	hypothetical protein	790090	790227	c	45
TEQUI_0761	hypothetical protein	790215	790415	c	66
TEQUI_0771	hypothetical protein	801238	801369		43
TEQUI_0772	putative transport protein ATP-binding protein	801372	802088		238
TEQUI_0774	hypothetical protein	803120	808591		1823
TEQUI_0791	hypothetical protein	824973	825284		103
TEQUI_0792	hypothetical protein	825704	825817		37
TEQUI_0797	hypothetical protein	828113	828262	c	49
TEQUI_0809	ATP-dependent hsl protease ATP-binding subunit HslU	839285	840619	c	444
TEQUI_0817	ATPase	848893	849357		154	Region 2 Restriction modification
TEQUI_0818	hypothetical protein	849433	849561		42
TEQUI_0820	Type I restriction-modification system, DNA-methyltransferase subunit M	851323	852816		497
TEQUI_0821	Type I restriction-modification system, specificity subunit S	852806	853969		387
TEQUI_0822	hypothetical protein	853979	854515	c	178
TEQUI_0823	Type I restriction-modification system, specificity subunit S	854529	855026	c	165
TEQUI_0824	Type I restriction-modification system, specificity subunit S	855107	855511	c	134
TEQUI_0825	Type I restriction-modification system, specificity subunit S	855620	856177	c	185
TEQUI_0826	Type I restriction-modification system, restriction subunit R	856286	859474		1062
TEQUI_0832	hypothetical protein	865231	865626	c	131
TEQUI_0833	hypothetical protein	866032	866148		38
TEQUI_0834	hypothetical protein	866230	866814	c	194
TEQUI_0836	hypothetical protein	867676	868314	c	212
TEQUI_0873	hypothetical protein	897125	897367	c	80
TEQUI_0874	hypothetical protein	897392	897649	c	85
TEQUI_0900	TPR repeat containing protein	922069	923448		459
TEQUI_0902	Outer membrane receptor for lactoferrin or transferrin, lipoprotein B	924443	926479		678
TEQUI_0903	Outer membrane receptor for lactoferrin or transferrin, TonB-dependent protein A	926460	929267		935
TEQUI_0920	Fic family protein	941903	942130		75
TEQUI_0921	putative phage associated protein	942398	942886	c	162
TEQUI_0951	hemagluttinin domain protein	976112	984022		2636	Region 10 Hemagluttinin related regionn
TEQUI_0952	hypothetical protein	984493	990726		2077
TEQUI_0953	hypothetical protein	991198	991353	c	51
TEQUI_0954	hemagluttinin family protein	991553	995104		1183
TEQUI_0956	Peptidyl-tRNA hydrolase	1000704	1001498		264
TEQUI_0981	hypothetical protein	1020949	1021083		44
TEQUI_0996	O-methyltransferase N-terminal domain protein	1036778	1037581	c	267
TEQUI_1006	oxidoreductase, Gfo/Idh/MocA family	1048465	1049412		315	Region 4 Antigen O region
TEQUI_1007	2,3,4,5-tetrahydropyridine-2,6-dicarboxylate N-acetyltransferase	1049413	1049997		194
TEQUI_1009	DegT/DnrJ/EryC1/StrS family protein	1051222	1052316		364
TEQUI_1010	O-antigen export system permease protein RfbD	1052325	1053110		261
TEQUI_1011	Teichoic acid export ATP-binding protein TagH	1053151	1054893		580
TEQUI_1012	hypothetical protein	1054893	1058270		1125
TEQUI_1013	hypothetical protein	1058267	1059346		359
TEQUI_1014	hypothetical protein	1059394	1063614		1406
TEQUI_1015	Asparagine synthetase (glutamine-hydrolyzing)	1063617	1065500		627
TEQUI_1016	glycosyl transferase, group 1	1065497	1066732		411
TEQUI_1017	UDP-N-acetylglucosamine 2-epimerase	1066738	1067799		353
TEQUI_1018	Bacillosamine/Legionaminic acid biosynthesis aminotransferase PglE; 4-keto-6-deoxy-N-Acetyl-D-hexosaminyl-(Lipid carrier) aminotransferase	1067806	1068969		387
TEQUI_1089	hypothetical protein	1150691	1150831	c	46
TEQUI_1102	hypothetical protein	1160239	1160382	c	47
TEQUI_1135	conserved ATP-binding protein	1189429	1189818		129
TEQUI_1208	putative TonB-dependent outer membrane heme receptor	1263069	1264958	c	629
TEQUI_1219	Putative D-alanyl-D-alanine dipeptidase	1277050	1277646		198
TEQUI_1222	Thiamin biosynthesis protein ThiC	1279269	1281143		624
TEQUI_1244	hypothetical protein	1300746	1300865	c	39
TEQUI_1245	hypothetical protein	1300864	1301805		313
TEQUI_1246	hypothetical protein	1301862	1302026	c	54
TEQUI_1281	hypothetical protein	1342165	1342284	c	39	Region 7 Inversion / rearangement region
TEQUI_1282	hypothetical protein	1342235	1342387	c	50
TEQUI_1283	hypothetical protein	1342631	1343533		300
TEQUI_1288	hypothetical protein	1348610	1349314		234
TEQUI_1291	Oligopeptide ABC transporter, periplasmic oligopeptide-binding protein OppA	1353043	1354677		544
TEQUI_1294	putative integral membrane protein	1356787	1357953	c	388	Region 11 Unknown function
TEQUI_1295	nitrate transport ATP-binding protein NrtC	1357946	1358677	c	243
TEQUI_1296	hypothetical protein	1358677	1359474	c	265
TEQUI_1297	hypothetical protein	1359481	1360464	c	327
TEQUI_1298	hypothetical protein	1360707	1364336		1209
TEQUI_1299	hypothetical protein	1364382	1364747		121
TEQUI_1300	hypothetical protein	1364781	1365296		171
TEQUI_1301	outer membrane protein	1365366	1366853		495
TEQUI_1302	ABC transporter, ATP-binding/permease protein	1366976	1368697	c	573
TEQUI_1303	ABC transporter, ATP-binding/permease protein	1368697	1370436	c	579
TEQUI_1304	hypothetical protein	1370606	1370773	c	55
TEQUI_1307	putative cytoplasmic protein	1372900	1373295	c	131
TEQUI_1347	hypothetical protein	1424993	1425922		309
TEQUI_1352	ABC transporter ATP-binding protein	1428529	1430340		603
TEQUI_1437	RND efflux system, membrane fusion protein CmeA	1516652	1517902		416	Region 12 Efflux system
TEQUI_1438	putative efflux system transmembrane protein	1517895	1521104		1069
TEQUI_1439	RND efflux system, outer membrane lipoprotein CmeC	1521107	1522492		461
TEQUI_1461	hypothetical protein	1547203	1547682		159
TEQUI_1471	hypothetical protein	1558376	1558831		151
TEQUI_1514	hypothetical protein	1601047	1602162	c	371	Region 13 Unknown function
TEQUI_1515	protein C	1602243	1603697	c	484
TEQUI_1516	hypothetical protein	1604201	1604530	c	109
TEQUI_1517	hypothetical protein	1604523	1604759	c	78
TEQUI_1518	hypothetical protein	1605222	1605605		127
TEQUI_1538	hypothetical protein	1628551	1628967	c	138
TEQUI_1562	DNA-cytosine methyltransferase	1652795	1653814	c	339
TEQUI_1563	hypothetical protein	1654025	1654837		270
TEQUI_1566	hypothetical protein	1656708	1656914	c	68	Region 8 Inversion / rearangement region
TEQUI_1567	Outer membrane receptor protein	1657177	1660131	c	984
TEQUI_1570	hypothetical protein	1663848	1664855		335
TEQUI_1571	hypothetical protein	1665079	1665501		140
TEQUI_1572	hypothetical protein	1665564	1665743		59
TEQUI_1579	hypothetical protein	1670831	1671151		106
TEQUI_1581	hypothetical protein	1672142	1673068		308
TEQUI_1582	hypothetical protein	1673083	1673919		278
TEQUI_1583	hypothetical protein	1673916	1674746		276
TEQUI_1595	hypothetical protein	1684405	1684824	c	139
TEQUI_1596	hypothetical protein	1684869	1685339	c	156
TEQUI_1597	YD repeat protein	1685336	1687474	c	712
TEQUI_1599	YD repeat protein	1688149	1689636	c	495
TEQUI_1600	Ankyrin	1689892	1690362	c	156
TEQUI_1601	Rhs-family protein	1690379	1692094	c	571
TEQUI_1602	hypothetical protein	1692359	1692838	c	159
TEQUI_1603	Rhs-family protein	1692887	1695850	c	987
a Divergent regions correspond to the regions shown in Figure 4
b No PCR region number indicates the absence of the CDSs in the regions in Figure 4.
