# Supplementary material for: Genomic Characterization of the Taylorella Genus
Source: PLoS One. 2012 Jan 3;7(1):e29953. doi: 10.1371/journal.pone.0029953 (PMC3250509; doi:10.1371/journal.pone.0029953)
Supplement: Table S5 — Characteristics of CRISPR loci found in T. asinigenitalis MCE3 and sequence similarities of CRISPR spacers. Spacer similarities were determined by BLASTN against the NCBI Nucleotide collection. No description in “origin” or “BLAST E-value” indicates that no similarity was found in the database. (XLSX) [file pone.0029953.s006.xlsx]

## Sheet: Feuil1
Table S5 Characteristics of CRISPR loci found in T. asinigenitalis MCE3 and sequence similarities of CRISPR spacers.
Spacer similarities were determined by BLASTN against the NCBI Nucleotide collection. No description in "origin" or "BLAST E-value" indicates that no similarity was found in the database.
Repeat sequence : GTTAACTACCGCATAGGTAGTTTAGAAA
Repeat sequence length : 28
Number of spacers : 48
Spacer sequence	Origin	Blast E-value	Alignment length	% identity	Match with phage/ prophage	Match with plasmid	Match with chromosome
AATCAGCTCCCTATTTCTATCAGTTATTTGTG
TAATAATTTTGGTGATATCGAAGTGTTAGATG
AATTCGTCCCAACTATTCGAATTTAACGGTTC
ATAATTTACGCAGACACTTATTTCCTATCATC
TAAAAGAATTAAGTATTGGTGATAATAATTTT	Rickettsia bellii OSU 85-389, complete genome	0.35	26/28	0.93			Yes
TCGACGAATTGTTGGTAGACGATTGCAATTAC
TCGTGAAAACCATCTTCTGAAGTGATTCCACG
TAATAGATAGATATCATCAACAGATACAGCTG
TCAAGCAATATCGGGTCTAAACCATTACCTGA
TCAATAAGACTTTAATTATTCTTCTTCGTACG
AATTGTTTCTTTATCTGTGTAATTCATTTCTT
TAATAATTTTGGTGATATCGAAGTGTTAGATG
GTACAAATCTAGCATCAGGCATTAGTCCAATT
TTATTTAGCGTTTTTACAATCCAGCTAGTTAG
ATGATTTACTCCTTTAGTTAATTTAACAGCTT
CAAAAACTCTAATGCTTCTTTTAATTCTTGAT
TCTGTAAAGTTTATTTAAGTCGATATTGAAAG
AATTGATATATGAACTTCTTTCAGAAGAAGAG
GTCTAGTTCAACATCTAAATAAATAAAATAAT
TGACTGGCTATGAAAGAAATTTTTAATTCTAA
GATTAATATTATCAATATGATTATCTATATAA
ATCAACAAACATATAAGAGCCAATCAGTTCCC
TTTTTTTAACAAGGGAGTAAAAAAAATAATAT
CCGAATTGGAGCTATCGGTCTAGCTCCCGATG
TAATAATTCTGCTTTTAATTGATTGAGATTTT
TCTTCATCTCAATAAACATACCGCAAAACGGT
TAACAATAGATGAGCTCCCAAAATTTTTTGAA
ACCACGGAGCGTTTTGTGCAGTGAGTGTTTTG
TTATTGTAGGTTATGTAAAAAAGAATTAGCTA
TTTGACATCCTCAACAATCTGCTCGCCTCGAT
ACTGCGGAAGCGGTGCTATAGAATCTAAACCA
TGCAAATACAACTTGTCGTGGCTGATCTTCCA
TGAAGATGGTGGTTCTTACTTGTTCTACGGTT
ATCACTTAGAACAGTAACAGGGTGTCTTAAAC
TATACAGCAGCGGCAGTCGGTGCCCAACGTAA
ACAATTATGTAGGCATACTGGTTGTAATAAGC
AGACATAGTTGATACCAGTCATCGATTTGATT
TTTGAAATTAAATTCAAAGTCAGGTTTTATAA
CAATATTCAAACCATACGTCGATTTCCCCAAA
TTGAGAACGGCATAAACGGGCGTCGGGCAATA
TTTCATCAGCTTCACATATTTTTAAGTGATTA
TGCCTGTGTAATTGCAATCGTCTACCAACAAT
AGAACTTTTAGTGATTGACGAAATAGGAATTA	Enterococcus phage phiEF24C DNA, complete genome	5.5	21/32	0.96	Yes
ATAACCAACAGATAGCTTGATTTCCTTATATT
TTAAAAGGGTATATCTTCGTGAAGATTTTCGG
AAGAGCAGGTCGAACTTTTTTTATGGGCAAAT
TTGGACTTCGTGTAGATCCAGTACTACCAATG
TCTTGGAATTGGTCGTTGTATTCAACGCCTAA
