# Supplementary material for: Genomic Characterization of the Taylorella Genus
Source: PLoS One. 2012 Jan 3;7(1):e29953. doi: 10.1371/journal.pone.0029953 (PMC3250509; doi:10.1371/journal.pone.0029953)
Supplement: Table S6 — Results of Biolog GEN III (MicroPlateTM) growth assays T. asinigenitalis MCE3 and T. equigenitalis MCE9. (XLSX) [file pone.0029953.s007.xlsx]

## Sheet: Feuil1
Table S6 Results of Biolog GEN III (MicroPlateTM) growth assays for T. asinigenitalis MCE3 and T. equigenitalis MCE9.
Well	Carbon sources	MCE3	MCE9
A2	Dextrin				No growth on biolog plate
A3	D-Maltose				Weak growth on biolog plate
A4	D-Trehalose				Growth on biolog plate
A5	D-Cellobiose
A6	Gentiobiose
A7	Sucrose
A8	D-Turanose
A9	Stachyose
B1	D-Raffinose
B2	α-D-Lactose
B3	D-Melibiose
B4	β-Methyl-DGlucoside
B5	D-Salicin
B6	N-Acetyl-DGlucosamine
B7	N-Acetyl-β-D-mannosamine
B8	N-Acetyl-DGalactosamine
B9	N-Acetyl Neuraminic Acid
C1	α-D-Glucose
C2	D-Mannose
C3	D-Fructose
C4	D-Galactose
C5	3-Methyl Glucose
C6	D-Fucose
C7	L-Fucose
C8	L-Rhamnose
C9	Inosine
D1	D-Sorbitol
D2	D-Mannitol
D3	D-Arabitol
D4	myo-Inositol
D5	Glycerol
D6	D-Glucose-6-PO4
D7	D-Fructose-6-PO4
D8	D-Aspartic Acid
D9	D-Serine
E1	Gelatin
E2	Glycyl-L-Proline
E3	L-Alanine
E4	L-Arginine
E5	L-Aspartic Acid
E6	L-Glutamic Acid
E7	L-Histidine
E8	L-Pyroglutamic Acid
E9	L-Serine
F1	Pectin
F2	D-Galacturonic Acid
F3	L-Galactonic Acid Lactone
F4	D-Gluconic Acid
F5	D-Glucuronic Acid
F6	Glucuronamide
F7	Mucic Acid
F8	Quinic Acid
F9	D-Saccharic Acid
G1	p-Hydroxy-Phenylacetic Acid
G2	Methyl Pyruvate
G3	D-Lactic Acid Methyl Ester
G4	L-Lactic Acid
G5	Citric Acid
G6	α-Keto-Glutaric acid
G7	D-Malic Acid
G8	L-Malic Acid
G9	Bromo-Succinic Acid
H1	Tween 40
H2	γ-Amino-Butryric acid
H3	α-Hydroxy-Butyric acid
H4	β-Hydroxy-D,LButyric acid
H5	α-Keto-Butyric Acid
H6	Acetoacetic Acid
H7	Propionic Acid
H8	Acetic Acid
H9	Formic Acid
