# Supplementary material for: Genomic Characterization of the Taylorella Genus
Source: PLoS One. 2012 Jan 3;7(1):e29953. doi: 10.1371/journal.pone.0029953 (PMC3250509; doi:10.1371/journal.pone.0029953)
Supplement: Table S7 — List of predicted transport systems in T. asinigenitalis MCE3 and T. equigenitalis MCE9. (XLSX) [file pone.0029953.s008.xlsx]

## Sheet: Feuil1
Table S7 List of predicted transport systems in T. asinigenitalis MCE3 and T. equigenitalis MCE9.
Orthologues are on the same line and absence of description indicates abscence of orthologue in the species.
	Putative complete ABC transporter (cluters of ABC transporters are separated by dotted lines)
	Member of putative incomplete ABC transporter
	Putative TRAP transporter
	Putative TTT
	Miscellaneous transporter
T. asinigenitalis MCE3						T. equigenitalis MCE9
ORF	Gene	Start	Stop	Strand		ORF	Gene	Start	Stop	Strand
TASI_0005	Oligopeptide transport ATP-binding protein OppF	6151	6972	c		TEQUI_0632	Oligopeptide transport ATP-binding protein OppF	655126	655947	c
TASI_0006	Oligopeptide transport system permease protein OppB	7055	7984	c		TEQUI_0633	Oligopeptide transport system permease protein OppB	655944	656906	c
TASI_0007	Oligopeptide transport system permease protein OppC	7985	8827	c		TEQUI_0634	Oligopeptide transport system permease protein OppC	656903	657859	c
TASI_0008	Oligopeptide transport ATP-binding protein OppD	8828	9793	c		TEQUI_0635	Oligopeptide transport ATP-binding protein OppD	657852	658817	c
TASI_0009	Oligopeptide ABC transporter, periplasmic oligopeptide-binding protein OppA	9811	11382	c		TEQUI_0636	Oligopeptide ABC transporter, periplasmic oligopeptide-binding protein OppA	658834	660405	c
TASI_0040	Histidine ABC transporter, permease protein HisQ	41677	42363	c		TEQUI_0667	Histidine ABC transporter, permease protein HisQ	690716	691402	c
TASI_0041	Polar amino acid ABC transporter, inner membrane subunit	42363	43094	c		TEQUI_0668	Histidine ABC transporter, permease protein HisM	691402	692133	c
TASI_0042	Histidine ABC transporter, ATP-binding protein HisP	43100	43867	c		TEQUI_0669	Histidine ABC transporter, ATP-binding protein HisP	692139	692906	c
TASI_0146	TRAP-type transport system, periplasmic component	149936	150889	c		TEQUI_0748	TRAP-type transport system, periplasmic component	779692	780663	c
TASI_0160	ABC transporter ATP-binding protein	163570	164463	c		TEQUI_0763	ABC transporter ATP-binding protein	793509	794405	c
TASI_0163	TRAP-type C4-dicarboxylate transport system, large permease component	166449	167732			TEQUI_0766	TRAP-type C4-dicarboxylate transport system, large permease component	796426	797709
TASI_0164	Probable dicarboxylate transporter	167734	168342			TEQUI_0767	TRAP-type transport system, small permease component	797709	798317
TASI_0165	TRAP-type C4-dicarboxylate transport system, periplasmic component	168425	169417			TEQUI_0768	TRAP-type C4-dicarboxylate transport system, periplasmic component	798394	799389
TASI_0169	Zinc ABC transporter, ATP-binding protein ZnuC	171816	172112	c		TEQUI_0772	Putative transport protein ATP-binding protein	801372	802088	c
TASI_0170	Zinc ABC transporter, inner membrane permease protein ZnuB	172112	172972	c		TEQUI_0773	Zinc ABC transporter, inner membrane permease protein ZnuB	802089	802949	c
TASI_0183	Cell division transporter, ATP-binding protein FtsE	185662	186330			TEQUI_0787	Cell division transporter, ATP-binding protein FtsE	821201	821869
TASI_0184	Glutamate Aspartate transport system permease protein GltJ	186408	187565	c		TEQUI_0788	Glutamate Aspartate transport system permease protein GltJ	821948	823105	c
TASI_0185	Glutamate Aspartate transport system permease protein GltK	187567	188637	c		TEQUI_0789	Glutamate Aspartate transport system permease protein GltK	823107	824177	c
TASI_0186	ABC-type polar amino acid transport system, ATPase component	188648	189388	c		TEQUI_0790	Hypothetical protein	824188	824928	c
TASI_0219	Oligopeptide ABC transporter, periplasmic oligopeptide-binding protein OppA	224406	226040	c		TEQUI_0827	Oligopeptide ABC transporter, periplasmic oligopeptide-binding protein OppA	859686	861320	c
TASI_0220	Oligopeptide transport system permease protein OppB	226094	227014	c		TEQUI_0828	Oligopeptide transport system permease protein OppB	861382	862302	c
TASI_0221	Oligopeptide transport system permease protein OppC	227024	227941	c		TEQUI_0829	Oligopeptide transport system permease protein OppC	862312	863229	c
TASI_0222	Oligopeptide transport ATP-binding protein OppD	227946	228956	c		TEQUI_0830	Oligopeptide transport ATP-binding protein OppD	863234	864244	c
TASI_0223	Oligopeptide transport ATP-binding protein OppF	228946	229929	c		TEQUI_0831	Oligopeptide transport ATP-binding protein OppF	864234	865217	c
TASI_0240	Lipopolysaccharide ABC transporter, ATP-binding protein LptB	241292	242050			TEQUI_0852	Lipopolysaccharide ABC transporter, ATP-binding protein LptB	878692	879450
TASI_0270	Putative Sodium:sulfate symportert	265917	267422			TEQUI_0883	Putative Sodium:sulfate symportert	903553	905058
TASI_0296	Histidine ABC transporter, permease protein HisM	298909	299604			TEQUI_0908	Histidine ABC transporter, permease protein HisM	933134	933829
TASI_0297	Histidine ABC transporter, permease protein HisQ	299604	300308			TEQUI_0909	Histidine ABC transporter, permease protein HisQ	933829	934533
TASI_0298	Lysine-arginine-ornithine-binding periplasmic protein precursor	300444	301223	c		TEQUI_0910	Lysine-arginine-ornithine-binding periplasmic protein precursor	934669	935448	c
TASI_0366	Tol biopolymer transport system, TolR protein	363600	364058			TEQUI_0984	Tol biopolymer transport system, TolR protein	1023510	1023968
TASI_0377	Proline/sodium symporter PutP	375114	376607	c		TEQUI_0995	Proline/sodium symporter PutP	1035207	1036700	c
TASI_0384	Sodium-dependent tyrosine transporter	384762	386009	c		TEQUI_1005	Sodium-dependent tyrosine transporter	1047025	1048344	c
TASI_0401	Dipeptide-binding ABC transporter, periplasmic substrate-binding component	406892	408490	c		TEQUI_1029	Dipeptide-binding ABC transporter, periplasmic substrate-binding component	1082610	1084208	c
TASI_0402	Dipeptide-binding ABC transporter, periplasmic substrate-binding component	408514	410118	c		TEQUI_1030	Dipeptide-binding ABC transporter, periplasmic substrate-binding component	1084229	1085830	c
TASI_0403	Dipeptide transport system permease protein DppB	410250	411275	c		TEQUI_1031	Dipeptide transport system permease protein DppB	1085956	1086981	c
TASI_0404	Dipeptide transport system permease protein DppC	411287	412240	c		TEQUI_1032	Dipeptide transport system permease protein DppC	1086991	1088097	c
TASI_0405	Dipeptide transport ATP-binding protein DppD	412255	413322	c		TEQUI_1033	Dipeptide transport ATP-binding protein DppD	1088113	1089126	c
TASI_0406	Dipeptide transport ATP-binding protein DppF	413312	414307	c		TEQUI_1034	Dipeptide transport ATP-binding protein DppF	1089119	1090102	c
TASI_0517	High-affinity branched-chain amino acid transport system permease protein	512592	513632	c		TEQUI_1078	High-affinity branched-chain amino acid transport system permease protein LivH	1136965	1138005	c
TASI_0518	ABC-type branched-chain amino acid transport systems, ATPase component	513632	515425	c		TEQUI_1079	ABC-type branched-chain amino acid transport systems, ATPase component	1138005	1139798	c
TASI_0519	Branched-chain amino acid transport ATP-binding protein LivF	515418	516158	c		TEQUI_1080	Branched-chain amino acid transport ATP-binding protein LivF	1139791	1140531	c
TASI_0522	Electron transport complex protein RnfB	517157	517768			TEQUI_1082	Electron transport complex protein RnfB	1141189	1141794
TASI_0597	ABC transporters	596353	598146			TEQUI_1151	ATPase component of ABC transporters	1204473	1206260
TASI_0649	TRAP transporter-like protein	649431	650492	c		TEQUI_1203	TRAP transporter solute receptor, unknown substrate 1	1257485	1258558	c
TASI_0651	TRAP transporter	650973	652955	c		TEQUI_1205	TRAP transporter	1259030	1261018	c
TASI_0731	ATP-binding ABC transporter protein	738420	740024	c		TEQUI_1207	ABC transporter permease	1261287	1262981
TASI_0810	ABC transporter substrate-binding protein	817042	818073	c		TEQUI_1479	ABC transporter substrate-binding protein	1566359	1567372
TASI_0811	Inner-membrane translocator	818075	819004	c		TEQUI_1477	Methionine ABC transporter ATP-binding protein	1564665	1565450
TASI_0812	Methionine ABC transporter ATP-binding protein	818997	819782	c		TEQUI_1476	ABC transporter ATP-binding protein	1562761	1564668	c
TASI_0823	TRAP transporter solute receptor	830082	831062	c		TEQUI_1466	TRAP transporter solute receptor, TAXI family precursor	1554491	1555474
TASI_0824	TRAP-type uncharacterized transport system	831151	833760	c		TEQUI_1465	TRAP-type uncharacterized transport system, fused permease component	1551770	1554403
TASI_0867	Putative oligoketide cyclase/lipid transport protein	875853	876296			TEQUI_1446	Putative RND transporter, membrane fusion protein	1532863	1533951
						TEQUI_1422	Putative oligoketide cyclase/lipid transport protein	1503875	1504318	c
TASI_0909	Branched-chain amino acid transport ATP-binding protein LivF	921170	921871			TEQUI_1381	Branched-chain amino acid transport ATP-binding protein LivF	1458437	1459138	c
TASI_0910	Branched-chain amino acid transport ATP-binding protein LivG	921875	922642			TEQUI_1380	Branched-chain amino acid transport ATP-binding protein LivG	1457667	1458434	c
TASI_0911	Branched-chain amino acid transport system permease protein LivM	922639	923871			TEQUI_1379	Branched-chain amino acid transport system permease protein LivM	1456438	1457670	c
TASI_0912	High-affinity branched-chain amino acid transport system permease protein LivH	923868	924794			TEQUI_1378	High-affinity branched-chain amino acid transport system permease protein LivH	1455515	1456441	c
TASI_0914	Branched-chain amino acid ABC transporter, amino acid-binding protein	925709	926815			TEQUI_1376	Branched-chain amino acid ABC transporter	1453504	1454610	c
TASI_0928	ABC-2 type transporter	938584	939705			TEQUI_1362	ABC-2 type transporter	1440682	1441779	c
TASI_0929	ABC-type multidrug transport system, permease component	939706	942438			TEQUI_1361	ABC-type multidrug transport system, permease component	1437925	1440657	c
TASI_0938	ABC transporter ATP-binding protein	950035	951510			TEQUI_1352	ABC transporter ATP-binding protein	1428529	1430340	c
TASI_0942	Biopolymer transport protein ExbD/TolR	953271	953723			TEQUI_1349	Biopolymer transport protein ExbD/TolR	1426662	1427123	c
TASI_0962	Putrescine transport system permease protein PotI	979946	980752			TEQUI_1330	Putrescine transport system permease protein PotI	1402079	1402885	c
TASI_0963	Putrescine transport system permease protein PotH	980752	981663			TEQUI_1329	Putrescine transport system permease protein PotH	1401168	1402079	c
TASI_0964	Putrescine transport ATP-binding protein PotG	981660	982778			TEQUI_1328	Putrescine transport ATP-binding protein PotG	1400053	1401171	c
TASI_0965	Putrescine ABC transporter putrescine-binding protein PotF	982802	983905			TEQUI_1327	Putrescine ABC transporter putrescine-binding protein PotF	1398912	1400015	c
TASI_0978	Methionine ABC transporter substrate-binding protein	997666	998457			TEQUI_1314	Methionine ABC transporter substrate-binding protein	1384282	1385073	c
TASI_0986	Sodium/glutamate symporter	1010063	1011268			TEQUI_1305	Sodium/glutamate symporter	1371022	1372227	c
						TEQUI_1303	ABC transporter, ATP-binding/permease protein	1368697	1370436
						TEQUI_1302	ABC transporter, ATP-binding/permease protein	1366976	1368697
						TEQUI_1296	Hypothetical protein	1358677	1359474
						TEQUI_1295	Nitrate transport ATP-binding protein NrtC	1357946	1358677
						TEQUI_1294	Putative integral membrane protein	1356787	1357953
						TEQUI_1293	4-hydroxybenzoate transporter	1355388	1356578	c
						TEQUI_1291	Oligopeptide ABC transporter, periplasmic oligopeptide-binding protein OppA	1353043	1354677	c
TASI_0991	4-hydroxybenzoate transporter	1013263	1014573
TASI_0993	Aminobenzoyl-glutamate transport protein	1015184	1016578			TEQUI_1290	Aminobenzoyl-glutamate transport protein	1351468	1352964	c
TASI_0994	Pantothenate:Na+ symporter	1017046	1018257	c		TEQUI_1289	Pantothenate:Na+ symporter	1349441	1350922
TASI_0999	TRAP transporter solute receptor, unknown substrate 1	1022307	1022537
TASI_1000	TRAP transporter solute receptor, unknown substrate 1	1022516	1023340			TEQUI_1284	TRAP transporter solute receptor, unknown substrate 1	1343595	1344728	c
						TEQUI_1559	Probable ATP-binding ABC transporter protein	1649593	1651194
TASI_1012	ABC transporter ATP-binding protein	1031698	1032681			TEQUI_1577	Maltose/maltodextrin transport ATP-binding protein MalK	1668399	1669370
TASI_1014	Ferric iron ABC transporter, permease protein	1033441	1035123			TEQUI_1578	Ferric iron ABC transporter, permease protein	1669453	1670850
TASI_1015	Ferric iron ABC transporter, iron-binding protein	1035143	1036111			TEQUI_1580	Ferric iron ABC transporter, iron-binding protein	1671144	1672112
TASI_1059	Proton/glutamate symport protein	1085619	1086878	c		TEQUI_0020	Proton/glutamate symport protein	27300	28559	c
						TEQUI_0030	Ferric siderophore transporter, periplasmic energy transduction protein TonB	37658	38554
TASI_1103	Ferric iron ABC transporter, iron-binding protein	1131267	1132280	c		TEQUI_0066	Ferric iron ABC transporter, iron-binding protein	80292	81305	c
TASI_1104	Ferric iron ABC transporter, permease protein	1132414	1134024	c		TEQUI_0067	Ferric iron ABC transporter, permease protein	81443	83041	c
TASI_1105	Ferric iron ABC transporter, ATP-binding protein	1134008	1134778	c		TEQUI_0068	Ferric iron ABC transporter, ATP-binding protein	83028	83804	c
TASI_1134	Putative IIa component of sugar transport PTS system	1161407	1161847
TASI_1157	ABC transporter, ATP-binding protein	1191116	1191811	c		TEQUI_0181	ABC transporter, ATP-binding protein	187084	187785	c
TASI_1158	ABC-type antimicrobial peptide transport system, permease component	1191808	1193031	c		TEQUI_0182	ABC-type antimicrobial peptide transport system, permease component	187782	189005	c
TASI_1169	Sodium/glycine symporter GlyP	1206873	1208216			TEQUI_0192	Sodium/glycine symporter GlyP	200909	202252
TASI_1208	Phosphate transport ATP-binding protein PstB	1247836	1248621			TEQUI_0225	Phosphate transport ATP-binding protein PstB	242860	243645
TASI_1209	Phosphate transport system permease protein PstA	1248651	1249547			TEQUI_0226	Phosphate transport system permease protein PstA	243678	244568
TASI_1210	Phosphate transport system permease protein PstC	1249563	1250522			TEQUI_0227	Phosphate transport system permease protein PstC	244584	245543
TASI_1211	Phosphate ABC transporter, periplasmic phosphate-binding protein PstS	1250609	1251649			TEQUI_0228	Phosphate ABC transporter, periplasmic phosphate-binding protein PstS	245634	246674
TASI_1260	Tripartite ATP-independent periplasmic transporter, DctQ component	1300412	1300867	c
TASI_1261	TRAP-type C4-dicarboxylate transport system, large permease component	1300867	1302102	c		TEQUI_0282	TRAP-type C4-dicarboxylate transport system, large permease component	297476	298711	c
TASI_1272	Putative cation transport protein	1312563	1314053	c		TEQUI_0297	Magnesium transporter	308846	310336	c
TASI_1312	Putative ABC transport ATP-binding subunit	1359568	1361241			TEQUI_0336	Putative ABC transport ATP-binding subunit	353415	355088
TASI_1350	Dipeptide transport ATP-binding protein DppD)	1399740	1401617	c		TEQUI_0375	Dipeptide transport ATP-binding protein DppD	393785	395677	c
TASI_1351	Dipeptide-binding ABC transporter	1401642	1403189	c		TEQUI_0376	Dipeptide-binding ABC transporter, periplasmic substrate-binding component	395697	397241	c
TASI_1352	Dipeptide transport system permease protein DppB	1403279	1404166	c		TEQUI_0377	Dipeptide transport system permease protein DppB	397335	398222	c
TASI_1353	Dipeptide transport system permease protein DppC	1404172	1405044	c		TEQUI_0378	Dipeptide transport system permease protein DppC	398230	399102	c
TASI_1407	Tricarboxylate transport membrane protein TctA	1455666	1457186			TEQUI_0442	Tricarboxylate transport membrane protein TctA	465504	467024
TASI_1408	Tricarboxylate transport protein TctB	1457183	1457626			TEQUI_0443	Tricarboxylate transport protein TctB	467021	467464
TASI_1409	Tricarboxylate transport protein TctC	1457696	1458694			TEQUI_0444	Tricarboxylate transport protein TctC	467531	468532
TASI_1420	Proton/glutamate symport protein	1469917	1471200			TEQUI_0455	Proton/glutamate symport protein	479550	480833
TASI_1422	Periplasmic solute binding protein	1473570	1475189			TEQUI_0457	ABC-type Zn2+ transport system, periplasmic component/surface adhesin	483198	484778
TASI_1423	Hypothetical protein	1475182	1475850			TEQUI_0458	ABC transporter, ATP-binding protein	484768	485379
TASI_1452	ABC-type multidrug transport system, permease component	1502365	1503153			TEQUI_0490	ABC-type multidrug transport system, permease component	512356	513144
TASI_1453	ABC-type multidrug transport system, ATPase component	1503153	1503956			TEQUI_0491	ABC-type multidrug transport system, ATPase component	513144	513947
TASI_1454	Uncharacterized ABC transporter	1503960	1504553			TEQUI_0492	Uncharacterized ABC transporter, auxiliary component YrbC	513951	514544
TASI_1456	Uncharacterized ABC transporter	1505579	1506052			TEQUI_0494	Uncharacterized ABC transporter, periplasmic component YrbD	515617	516114
TASI_1457	Uncharacterized ABC transporter	1506064	1506840			TEQUI_0495	Uncharacterized ABC transporter, permease component YrbE	516126	516902
TASI_1458	putative ABC transporter, ATP-binding protein	1506833	1507615			TEQUI_0496	Methionine ABC transporter ATP-binding protein	516895	517719
TASI_1467	Putative transport protein	1516251	1517438			TEQUI_0506	Putative transport protein	527424	528614
TASI_1483	Sodium/glutamate symporter	1536336	1537529			TEQUI_0522	Sodium/glutamate symporter	549766	550911
TASI_1508	Lead, cadmium, zinc and mercury transporting ATPase	1554597	1556741			TEQUI_0549	Lead, cadmium, zinc and mercury transporting ATPase	568571	570715
TASI_1509	Tricarboxylate transport protein TctB	1556841	1557356	c		TEQUI_0550	Tricarboxylate transport protein TctB	570807	571322	c
TASI_1510	Tricarboxylate transport membrane protein TctA	1557353	1558864	c		TEQUI_0551	Tricarboxylate transport membrane protein TctA	571319	572830	c
TASI_1533	Methionine ABC transporter substrate-binding protein	1590845	1591630			TEQUI_0573	Methionine ABC transporter substrate-binding protein	599119	599904
TASI_1534	Methionine ABC transporter permease protein	1591642	1592301			TEQUI_0574	Methionine ABC transporter permease protein	599919	600578
TASI_1535	Methionine ABC transporter ATP-binding protein	1592298	1593404			TEQUI_0575	Methionine ABC transporter ATP-binding protein	600575	601663
TASI_1537	ABC-type multidrug transport system	1594128	1595963	c		TEQUI_0581	ABC-type multidrug transport system	604383	606218	c
