# Supplementary material for: Genomic Characterization of the Taylorella Genus
Source: PLoS One. 2012 Jan 3;7(1):e29953. doi: 10.1371/journal.pone.0029953 (PMC3250509; doi:10.1371/journal.pone.0029953)
Supplement: Table S8 — List of genes potentially involved in T. asinigenitalis MCE3 and T. equigenitalis MCE9 respiratory capacity. (XLSX) [file pone.0029953.s009.xlsx]

## Sheet: Liste régulateur
Table S8 List of genes potentially involved in T. asinigenitalis MCE3 and T. equigenitalis MCE9 respiratory capacity.
Orthologues are on the same line.
T. asinigenitalis MCE3						T. equigenitalis MCE9
ORF	Gene	Start	Stop	Strand		ORF	Gene	Start	Stop	Strand
NADH dehydrogenase BA
TASI_0480	NADH ubiquinone oxidoreductase chain A	471719	472075			TEQUI_1044	NADH ubiquinone oxidoreductase chain A	1096814	1097170
TASI_0481	NADH-ubiquinone oxidoreductase chain B	472090	472569			TEQUI_1045	NADH-ubiquinone oxidoreductase chain B	1097185	1097664
TASI_0482	NADH-ubiquinone oxidoreductase chain C	472579	473193			TEQUI_1046	NADH-ubiquinone oxidoreductase chain C	1097673	1098287
TASI_0483	NADH-ubiquinone oxidoreductase chain D	473186	474442			TEQUI_1047	NADH-ubiquinone oxidoreductase chain D	1098280	1099536
TASI_0484	NADH-ubiquinone oxidoreductase chain E	474474	475118			TEQUI_1048	NADH-ubiquinone oxidoreductase chain E	1099567	1100226
TASI_0485	NADH-ubiquinone oxidoreductase chain F	475115	476473			TEQUI_1049	NADH-ubiquinone oxidoreductase chain F	1100223	1101581
TASI_0486	NADH-ubiquinone oxidoreductase chain G	476488	478881			TEQUI_1050	NADH-ubiquinone oxidoreductase chain G	1101596	1103932
TASI_0487	NADH-ubiquinone oxidoreductase chain H	478881	479975			TEQUI_1051	NADH-ubiquinone oxidoreductase chain H	1103932	1105026
TASI_0488	NADH-ubiquinone oxidoreductase chain I	479984	480469			TEQUI_1052	NADH-ubiquinone oxidoreductase chain I	1105035	1105520
TASI_0489	NADH-ubiquinone oxidoreductase chain J	480481	481365			TEQUI_1053	NADH-ubiquinone oxidoreductase chain J	1105535	1106326
TASI_0490	NADH-ubiquinone oxidoreductase chain K	481365	481688			TEQUI_1054	NADH-ubiquinone oxidoreductase chain K	1106329	1106652
TASI_0491	NADH-ubiquinone oxidoreductase chain L	481699	483732			TEQUI_1055	NADH-ubiquinone oxidoreductase chain L	1106664	1108697
TASI_0492	NADH-ubiquinone oxidoreductase chain M	483742	485223			TEQUI_1056	NADH-ubiquinone oxidoreductase chain M	1108707	1110188
TASI_0493	NADH-ubiquinone oxidoreductase chain N	485235	486719			TEQUI_1057	NADH-ubiquinone oxidoreductase chain N	1110200	1111684
Succinate dehydrogenase / Fumarate reductase
TASI_1020	Succinate dehydrogenase iron-sulfur protein	1038783	1039496	c		TEQUI_1586	Succinate dehydrogenase iron-sulfur protein	1676474	1677121	c
TASI_1021	Succinate dehydrogenase flavoprotein subunit	1039507	1041282	c		TEQUI_1587	Succinate dehydrogenase flavoprotein subunit	1677198	1678973	c
TASI_1022	Succinate dehydrogenase hydrophobic membrane anchor protein	1041282	1041656	c		TEQUI_1588	Succinate dehydrogenase hydrophobic membrane anchor protein	1678973	1679347	c
TASI_1023	Succinate dehydrogenase cytochrome b-556 subunit	1041656	1042069	c		TEQUI_1589	Succinate dehydrogenase cytochrome b-556 subunit	1679347	1679760	c
Cytochrome c reductase E/B/A
TASI_1440	ubiquinol cytochrome C oxidoreductase, cytochrome C1 subunit	1493214	1494071	c		TEQUI_0478	ubiquinol cytochrome C oxidoreductase, cytochrome C1 subunit	503213	504070	c
TASI_1441	Ubiquinol--cytochrome c reductase, cytochrome B subunit	1494089	1495474	c		TEQUI_0479	Ubiquinol-cytochrome c reductase, cytochrome B subunit	504089	505474	c
TASI_1442	Ubiquinol-cytochrome C reductase iron-sulfur subunit	1495496	1496137	c		TEQUI_0480	Ubiquinol-cytochrome C reductase iron-sulfur subunit	505498	506139	c
Cytochrome c oxidase, cbb3-type
TASI_0617	Cytochrome c oxidase subunit CcoN	618173	619639			TEQUI_1171	Cytochrome c oxidase subunit CcoN	1226271	1227737
TASI_0618	Cytochrome c oxidase subunit CcoO	619654	620352			TEQUI_1172	Cytochrome c oxidase subunit CcoO	1227751	1228449
TASI_0620	Cytochrome c oxidase subunit CcoP	620368	620541			TEQUI_1174	Cytochrome c oxidase subunit CcoP	1228465	1228632
TASI_0619	hypothetical protein	620538	621470			TEQUI_1173	hypothetical protein	1228635	1229567
F-type ATPase
TASI_0149	ATP synthase A chain	153194	154078			TEQUI_0751	ATP synthase A chain	782958	783839
TASI_0150	ATP synthase C chain	154130	154372			TEQUI_0752	ATP synthase C chain	783972	784130
TASI_0151	ATP synthase B chain	154523	154930			TEQUI_0753	ATP synthase B chain	784295	784702
TASI_0152	ATP synthase delta chain	154942	155484			TEQUI_0754	ATP synthase delta chain	784714	785256
TASI_0153	ATP synthase alpha chain	155517	157058			TEQUI_0755	ATP synthase alpha chain	785289	786830
TASI_0154	ATP synthase gamma chain	157072	157980			TEQUI_0756	ATP synthase gamma chain	786844	787752
TASI_0155	ATP synthase beta chain	158021	159424			TEQUI_0757	ATP synthase beta chain	787794	789197
TASI_0156	ATP synthase epsilon chain	159440	159868			TEQUI_0758	ATP synthase epsilon chain	789212	789640
