# Supplementary material for: Genomic Characterization of the Taylorella Genus
Source: PLoS One. 2012 Jan 3;7(1):e29953. doi: 10.1371/journal.pone.0029953 (PMC3250509; doi:10.1371/journal.pone.0029953)
Supplement: Table S9 — Predicted gene composition of secretion systems in T. asinigenitalis MCE3 and T. equigenitalis MCE9. (XLSX) [file pone.0029953.s010.xlsx]

## Sheet: Feuil1
Table S9 Predicted gene composition of secretion systems in T. asinigenitalis MCE3 and T. equigenitalis MCE9.
Secretion system and associated genes	T. asinigenitalis MCE3	T. equigenitalis MCE9
Type II
Sec pathway
SecD/F	TASI_1340	TEQUI_0365
SecF	TASI_1341	TEQUI_0366
SecE	TASI_1566	TEQUI_0612
SecG	TASI_0410	TEQUI_1038
SecY	TASI_1492	TEQUI_0533
YajC	TASI_1339	TEQUI_0364
YidC	TASI_1578	TEQUI_0624
SecA	TASI_1273	TEQUI_0298
FtsY	TASI_0345	TEQUI_0962
SecB	TASI_0138	TEQUI_0740
Ffh	TASI_0312	TEQUI_0926
Tat pathway
TatA	TASI_1448	TEQUI_0486
TatB	TASI_1447	TEQUI_0485
TatC	TASI_1446	TEQUI_0484
Type III
RcpC/CpaB	TASI_0780	TEQUI_1507
RcpA/CpaC	TASI_0781	TEQUI_1506
TadA	TASI_0782	TEQUI_1505
TadB	TASI_0783	TEQUI_1504
TadC	TASI_0784	TEQUI_1503
Type IV
VirB1		TEQUI_0117
VirB4		TEQUI_0119
VirB5		TEQUI_0132
VirB6		TEQUI_0133
VirB8		TEQUI_0140
VirB9		TEQUI_0141
VirB10		TEQUI_0142
VirB11		TEQUI_0148
VirD4		TEQUI_0149
TypeVI
VgrG	TASI_1040, TASI_1042, TASI_0108	TEQUI_0003, TEQUi_0005, TEQUI_0727
Hcp	TASI_0094	TEQUI_0720
Lip	TASI_0085	TEQUI_0711
IcmF	TASI_0088	TEQUI_0714
DotU	TASI_0087	TEQUI_0713
ClpV	TASI_0082	TEQUI_0708
