# Supplementary material for: Genomic Characterization of the Taylorella Genus
Source: PLoS One. 2012 Jan 3;7(1):e29953. doi: 10.1371/journal.pone.0029953 (PMC3250509; doi:10.1371/journal.pone.0029953)
Supplement: Table S10 — T. asinigenitalis MCE3 secreted proteins according to SignalP prediction. (XLSX) [file pone.0029953.s011.xlsx]

## Sheet: excel_download
Table S10 T. asinigenitalis MCE3 secreted proteins according to SignalP prediction
ORF	Gene	SignalP1 NN2 score	SignalP NN classification	SignalP HMM3 score	SignalP HMM classification	Sec secreted
TASI_0006	Oligopeptide transport system permease protein OppB	0.465	+	0.322		+
TASI_0007	Oligopeptide transport system permease protein OppC	0.428		0.981	+	+
TASI_0009	Oligopeptide ABC transporter, periplasmic oligopeptide-binding protein OppA	0.852	+	1	+	+
TASI_0010	hypothetical protein	0.761	+	1	+	+
TASI_0019	hypothetical protein	0.794	+	1	+	+
TASI_0020	Periplasmic thiol:disulfide interchange protein DsbA	0.891	+	1	+	+
TASI_0021	hypothetical protein	0.582	+	1	+	+
TASI_0026	Tetratricopeptide repeat family protein	0.892	+	1	+	+
TASI_0029	Putative exported protein	0.562	+	1	+	+
TASI_0031	LemA family protein	0.314		0.793	+	+
TASI_0032	Beta-propeller domains of methanol dehydrogenase type	0.705	+	1	+	+
TASI_0039	Lysine-arginine-ornithine-binding periplasmic protein precursor	0.634	+	1	+	+
TASI_0040	Histidine ABC transporter, permease protein HisQ	0.42		0.512	+	+
TASI_0044	Periplasmic lysozyme inhibitor of c-type lysozyme	0.571	+	1	+	+
TASI_0049	hypothetical protein	0.715	+	0.943	+	+
TASI_0057	D-alanyl-D-alanine carboxypeptidase	0.805	+	0.994	+	+
TASI_0061	Outer membrane protein A precursor	0.568	+	0.97	+	+
TASI_0073	hypothetical protein	0.852	+	1	+	+
TASI_0074	Nitrogen regulation protein NtrY	0.349		0.999	+	+
TASI_0077	Potassium uptake protein TrkH	0.374		0.588	+	+
TASI_0084	putative lipoprotein	0.741	+	0.998	+	+
TASI_0085	putative lipoprotein	0.805	+	0.999	+	+
TASI_0099	TonB-dependent receptor	0.616	+	1	+	+
TASI_0102	hypothetical protein	0.63	+	0.988	+	+
TASI_0103	hypothetical protein	0.498	+	0.949	+	+
TASI_0105	hypothetical protein	0.636	+	0.982	+	+
TASI_0107	hypothetical protein	0.572	+	1	+	+
TASI_0116	hypothetical protein	0.129		0.52	+	+
TASI_0129	hypothetical protein	0.589	+	0.866	+	+
TASI_0130	hypothetical protein	0.416		0.819	+	+
TASI_0131	hypothetical protein	0.774	+	1	+	+
TASI_0132	hypothetical protein	0.447	+	0.768	+	+
TASI_0139	Glycerol-3-phosphate dehydrogenase [NAD(P)+]	0.458	+	0.948	+	+
TASI_0143	putative peptidase	0.434		0.997	+	+
TASI_0144	Carboxyl-terminal protease	0.69	+	0.992	+	+
TASI_0150	ATP synthase C chain	0.313		0.926	+	+
TASI_0159	hypothetical protein	0.413		1	+	+
TASI_0162	hypothetical protein	0.694	+	0.932	+	+
TASI_0163	TRAP-type C4-dicarboxylate transport system, large permease component	0.468	+	0.974	+	+
TASI_0165	TRAP-type C4-dicarboxylate transport system, periplasmic component	0.902	+	1	+	+
TASI_0181	Rod shape-determining protein RodA	0.238		0.922	+	+
TASI_0182	Cell division protein FtsX	0.189		0.601	+	+
TASI_0202	hypothetical protein	0.812	+	1	+	+
TASI_0203	hypothetical protein	0.674	+	1	+	+
TASI_0207	Putative periplasmic protein	0.815	+	1	+	+
TASI_0219	Oligopeptide ABC transporter, periplasmic oligopeptide-binding protein OppA	0.756	+	1	+	+
TASI_0220	Oligopeptide transport system permease protein OppB	0.38		0.502	+	+
TASI_0229	Membrane-bound lytic murein transglycosylase A precursor	0.651	+	0.994	+	+
TASI_0230	Thiol:disulfide interchange protein DsbC	0.801	+	1	+	+
TASI_0232	21 kDa hemolysin precursor	0.603	+	1	+	+
TASI_0236	Rare lipoprotein A precursor	0.769	+	0.999	+	+
TASI_0241	Protein yhbN precursor	0.914	+	1	+	+
TASI_0242	hypothetical protein	0.78	+	0.88	+	+
TASI_0255	UDP-galactose-lipid carrier transferase	0.479	+	0.089		+
TASI_0256	Glutathione reductase	0.478	+	0.086		+
TASI_0277	hypothetical protein	0.245		0.977	+	+
TASI_0278	hypothetical protein	0.774	+	0.998	+	+
TASI_0285	Glycerophosphoryl diester phosphodiesterase, periplasmic	0.88	+	1	+	+
TASI_0288	hypothetical protein	0.654	+	0.56	+	+
TASI_0298	Lysine-arginine-ornithine-binding periplasmic protein precursor	0.717	+	1	+	+
TASI_0299	Probable transmembrane protein	0.489	+	0.271		+
TASI_0307	protein of unknown function	0.69	+	1	+	+
TASI_0310	hypothetical protein	0.497	+	0.993	+	+
TASI_0337	hypothetical protein	0.597	+	0.629	+	+
TASI_0358	amino acid-binding periplasmic protein	0.87	+	1	+	+
TASI_0359	FimA protein	0.911	+	1	+	+
TASI_0362	TPR repeat containing exported protein	0.433		1	+	+
TASI_0363	18K peptidoglycan-associated outer membrane lipoprotein	0.672	+	0.999	+	+
TASI_0364	tolB protein precursor	0.685	+	1	+	+
TASI_0374	putative exported protein	0.738	+	1	+	+
TASI_0383	outer membrane protein	0.913	+	1	+	+
TASI_0384	Sodium-dependent tyrosine transporter	0.447	+	0.137		+
TASI_0390	O-antigen flippase Wzx	0.582	+	0.88	+	+
TASI_0401	Dipeptide-binding ABC transporter, periplasmic substrate-binding component	0.901	+	1	+	+
TASI_0402	Dipeptide-binding ABC transporter, periplasmic substrate-binding component	0.916	+	1	+	+
TASI_0403	Dipeptide transport system permease protein DppB	0.561	+	0.762	+	+
TASI_0421	phage protein	0.502	+	0.976	+	+
TASI_0425	hypothetical protein	0.128		0.764	+	+
TASI_0465	hypothetical protein	0.311		0.87	+	+
TASI_0478	Azurin	0.937	+	1	+	+
TASI_0479	Outer membrane protein (porin)	0.8	+	1	+	+
TASI_0491	NADH-ubiquinone oxidoreductase chain L	0.424		0.958	+	+
TASI_0494	hypothetical protein	0.475	+	0.821	+	+
TASI_0507	transmembrane protein-like	0.512	+	0.94	+	+
TASI_0509	hypothetical protein	0.339		0.704	+	+
TASI_0511	PpiC-type peptidyl-prolyl cis-trans isomerase	0.53	+	1	+	+
TASI_0514	Leucine-, isoleucine-, valine-, threonine-, and alanine-binding protein	0.794	+	1	+	+
TASI_0515	Leucine-, isoleucine-, valine-, threonine-, and alanine-binding protein	0.817	+	1	+	+
TASI_0516	Leucine-, isoleucine-, valine-, threonine-, and alanine-binding protein	0.784	+	1	+	+
TASI_0541	HtrA protease/chaperone protein	0.75	+	1	+	+
TASI_0555	hypothetical protein	0.374		0.716	+	+
TASI_0556	NLP/P60 protein	0.443	+	1	+	+
TASI_0559	hypothetical protein	0.749	+	0.992	+	+
TASI_0564	hypothetical protein	0.361		0.997	+	+
TASI_0587	cytochrome c, class II	0.684	+	1	+	+
TASI_0588	hypothetical protein	0.725	+	0.999	+	+
TASI_0589	hypothetical protein	0.662	+	0.981	+	+
TASI_0590	hypothetical protein	0.761	+	0.874	+	+
TASI_0591	Ferredoxin-dependent glutamate synthase	0.347		0.834	+	+
TASI_0592	hypothetical protein	0.487	+	0.705	+	+
TASI_0598	Membrane-bound lytic murein transglycosylase B precursor	0.69	+	0.994	+	+
TASI_0599	Tail-specific protease precursor	0.676	+	1	+	+
TASI_0603	Outer membrane protein A precursor	0.922	+	1	+	+
TASI_0607	probable prephenate dehydrogenase	0.166		0.608	+	+
TASI_0612	Heat shock (predicted periplasmic) protein YciM, precursor	0.472	+	0.017		+
TASI_0616	hypothetical protein	0.468	+	0.9	+	+
TASI_0619	hypothetical protein	0.574	+	0.303		+
TASI_0643	TPR repeat containing protein	0.486	+	1	+	+
TASI_0649	TRAP transporter-like protein	0.788	+	0.997	+	+
TASI_0650	hypothetical protein	0.589	+	0.951	+	+
TASI_0661	hypothetical protein	0.453	+	0.511	+	+
TASI_0687	Sel1 domain protein repeat-containing protein	0.915	+	1	+	+
TASI_0688	hypothetical protein	0.446	+	1	+	+
TASI_0693	Lipoprotein releasing system transmembrane protein LolC	0.317		0.586	+	+
TASI_0697	Putative DNA internalization-related competence protein	0.577	+	0.982	+	+
TASI_0711	hypothetical protein	0.552	+	0.648	+	+
TASI_0713	hypothetical protein	0.439		0.99	+	+
TASI_0716	Murein-DD-endopeptidase	0.532	+	0.004		+
TASI_0723	Alanine racemase	0.526	+	1	+	+
TASI_0724	Outer membrane receptor proteins	0.726	+	0.954	+	+
TASI_0738	Lipoprotein NlpD	0.595	+	0.999	+	+
TASI_0739	hypothetical protein	0.779	+	1	+	+
TASI_0742	3-oxoacyl-[acyl-carrier protein] reductase	0.211		0.955	+	+
TASI_0743	Gamma-glutamyltranspeptidase	0.869	+	1	+	+
TASI_0751	HemY protein	0.125		0.524	+	+
TASI_0753	hypothetical protein	0.868	+	0.999	+	+
TASI_0754	hypothetical protein	0.79	+	0.999	+	+
TASI_0762	Outer membrane protein YfgL	0.613	+	0.992	+	+
TASI_0779	hypothetical protein	0.521	+	0.999	+	+
TASI_0780	Flp pilus assembly protein RcpC/CpaB	0.367		0.981	+	+
TASI_0781	Type II/IV secretion system secretin RcpA/CpaC	0.73	+	1	+	+
TASI_0784	Type II/IV secretion system protein TadC, associated with Flp pilus assembly	0.554	+	0.854	+	+
TASI_0794	CDP-diacylglycerol--glycerol-3-phosphate 3-phosphatidyltransferase	0.469	+	0.003		+
TASI_0810	ABC transporter substrate-binding protein	0.656	+	0.981	+	+
TASI_0817	2,3-butanediol dehydrogenase, S-alcohol forming, (S)-acetoin-specific	0.194		0.833	+	+
TASI_0819	hypothetical protein	0.564	+	0.971	+	+
TASI_0822	hypothetical protein	0.765	+	0.981	+	+
TASI_0823	TRAP transporter solute receptor	0.907	+	1	+	+
TASI_0841	putative exported protein	0.914	+	1	+	+
TASI_0842	hypothetical protein	0.334		0.837	+	+
TASI_0843	hypothetical protein	0.291		0.877	+	+
TASI_0844	RND efflux membrane fusion protein	0.601	+	1	+	+
TASI_0846	Cobalt-zinc-cadmium resistance protein CzcA	0.504	+	0.988	+	+
TASI_0847	Outer membrane protein	0.795	+	0.791	+	+
TASI_0860	Ankyrin	0.92	+	1	+	+
TASI_0864	protein YceG like	0.391		0.971	+	+
TASI_0870	Putative activity regulator of membrane protease YbbK	0.417		0.653	+	+
TASI_0880	putative outer membrane protein	0.926	+	1	+	+
TASI_0881	Outer membrane protein assembly factor YaeT precursor	0.681	+	1	+	+
TASI_0884	Phosphatidate cytidylyltransferase	0.385		0.923	+	+
TASI_0900	putative cytochrome b561	0.447	+	0.408		+
TASI_0904	tw-component sensor kinase	0.28		0.956	+	+
TASI_0908	Cytochrome oxidase biogenesis protein Sco1/SenC/PrrC	0.598	+	0.995	+	+
TASI_0911	Branched-chain amino acid transport system permease protein LivM	0.252		0.771	+	+
TASI_0914	Branched-chain amino acid ABC transporter, amino acid-binding protein	0.821	+	1	+	+
TASI_0927	Outer membrane component of tripartite multidrug resistance system	0.381		0.937	+	+
TASI_0930	membrane-fusion protein	0.313		0.704	+	+
TASI_0946	Micrococcal nuclease	0.474	+	0.331		+
TASI_0947	hypothetical protein	0.816	+	0.98	+	+
TASI_0962	Putrescine transport system permease protein PotI	0.409		0.761	+	+
TASI_0963	Putrescine transport system permease protein PotH	0.289		0.624	+	+
TASI_0965	Putrescine ABC transporter putrescine-binding protein PotF	0.621	+	1	+	+
TASI_0978	Methionine ABC transporter substrate-binding protein	0.816	+	1	+	+
TASI_0985	hypothetical protein	0.505	+	0.53	+	+
TASI_0994	Pantothenate:Na+ symporter	0.478	+	0.908	+	+
TASI_1000	TRAP transporter solute receptor, unknown substrate 1	0.577	+	0.984	+	+
TASI_1004	hypothetical protein	0.915	+	1	+	+
TASI_1005	conserved hypothetcial protein	0.621	+	1	+	+
TASI_1015	Ferric iron ABC transporter, iron-binding protein	0.778	+	1	+	+
TASI_1052	CTP synthase	0.293		0.695	+	+
TASI_1059	Proton/glutamate symport protein	0.247		0.689	+	+
TASI_1063	hypothetical protein	0.451	+	0.6	+	+
TASI_1067	hypothetical protein	0.455	+	0.452		+
TASI_1083	lipoprotein assembly complex like-component	0.395		0.934	+	+
TASI_1096	Leucine-, isoleucine-, valine-, threonine-, and alanine-binding protein	0.643	+	0.999	+	+
TASI_1103	Ferric iron ABC transporter, iron-binding protein	0.679	+	1	+	+
TASI_1127	protease htpX like protein	0.433		0.971	+	+
TASI_1131	hypothetical protein	0.572	+	0.987	+	+
TASI_1137	hypothetical protein	0.448	+	0.77	+	+
TASI_1142	hypothetical protein	0.708	+	0.999	+	+
TASI_1146	hypothetical protein	0.894	+	1	+	+
TASI_1151	Outer membrane protein NlpB	0.608	+	0.999	+	+
TASI_1156	PpkA	0.926	+	1	+	+
TASI_1160	lipoprotein, putative	0.84	+	0.993	+	+
TASI_1161	hypothetical protein	0.587	+	0.969	+	+
TASI_1164	Outer membrane receptor proteins	0.604	+	1	+	+
TASI_1165	hypothetical protein	0.668	+	1	+	+
TASI_1168	putative lipoprotein	0.606	+	0.833	+	+
TASI_1176	Outer membrane lipoprotein carrier protein LolA	0.73	+	1	+	+
TASI_1177	Cell division protein FtsK	0.514	+	0.039		+
TASI_1180	putative membrane protein	0.319		0.86	+	+
TASI_1182	Putative membrane protein YeiH	0.297		0.951	+	+
TASI_1183	hypothetical protein	0.752	+	1	+	+
TASI_1187	hypothetical protein	0.374		0.997	+	+
TASI_1197	Outer membrane lipoprotein SmpA	0.566	+	0.992	+	+
TASI_1203	hypothetical protein	0.667	+	1	+	+
TASI_1209	Phosphate transport system permease protein PstA	0.221		0.933	+	+
TASI_1211	Phosphate ABC transporter, periplasmic phosphate-binding protein PstS	0.824	+	1	+	+
TASI_1216	Cell division protein FtsH	0.567	+	0.002		+
TASI_1231	hypothetical protein	0.475	+	0.971	+	+
TASI_1236	N-acetylmuramoyl-L-alanine amidase	0.306		0.729	+	+
TASI_1246	cytochrome c, class I	0.751	+	1	+	+
TASI_1260	Tripartite ATP-independent periplasmic transporter, DctQ component	0.526	+	0.993	+	+
TASI_1274	Membrane proteins related to metalloendopeptidases	0.15		0.954	+	+
TASI_1279	Cell division protein FtsQ	0.679	+	0.635	+	+
TASI_1282	UDP-N-acetylglucosamine--N-acetylmuramyl- (pentapeptide) pyrophosphoryl-undecaprenol N-acetylglucosamine transferase	0.366		0.994	+	+
TASI_1283	Cell division protein FtsW	0.238		0.737	+	+
TASI_1296	Phospholipid and glycerol acyltransferase	0.457	+	0.999	+	+
TASI_1299	Survival protein SurA precursor (Peptidyl-prolyl cis-trans isomerase SurA)	0.759	+	1	+	+
TASI_1300	Outer membrane protein Imp	0.434		0.755	+	+
TASI_1319	Cytochrome c551 peroxidase	0.888	+	1	+	+
TASI_1340	Protein-export membrane protein SecD	0.507	+	0.805	+	+
TASI_1341	Protein-export membrane protein SecF	0.293		0.677	+	+
TASI_1346	Apolipoprotein N-acyltransferase	0.543	+	0.919	+	+
TASI_1349	hypothetical protein	0.8	+	0.999	+	+
TASI_1351	Dipeptide-binding ABC transporter	0.824	+	1	+	+
TASI_1352	Dipeptide transport system permease protein DppB	0.349		0.726	+	+
TASI_1353	Dipeptide transport system permease protein DppC	0.199		0.733	+	+
TASI_1360	Membrane-bound lytic murein transglycosylase D precursor	0.806	+	0.999	+	+
TASI_1403	Carbon starvation protein A	0.272		0.572	+	+
TASI_1406	Ammonia monooxygenase	0.417		0.999	+	+
TASI_1407	Tricarboxylate transport membrane protein TctA	0.437		0.864	+	+
TASI_1408	Tricarboxylate transport protein TctB	0.432		0.642	+	+
TASI_1409	Tricarboxylate transport protein TctC	0.792	+	1	+	+
TASI_1416	AmpG permease	0.213		0.531	+	+
TASI_1420	Proton/glutamate symport protein	0.416		0.865	+	+
TASI_1422	periplasmic solute binding protein	0.263		0.967	+	+
TASI_1425	Alkaline phosphatase	0.65	+	1	+	+
TASI_1428	putative cytochrome c, class I	0.374		0.571	+	+
TASI_1429	Cytochrome c family protein	0.58	+	0.964	+	+
TASI_1432	hypothetical protein	0.635	+	0.999	+	+
TASI_1435	hypothetical protein	0.854	+	1	+	+
TASI_1440	ubiquinol cytochrome C oxidoreductase, cytochrome C1 subunit	0.865	+	1	+	+
TASI_1448	Twin-arginine translocation protein TatA	0.632	+	0.007		+
TASI_1454	Uncharacterized ABC transporter	0.838	+	1	+	+
TASI_1456	Uncharacterized ABC transporter	0.59	+	0.999	+	+
TASI_1457	Uncharacterized ABC transporter	0.414		0.999	+	+
TASI_1464	Thiol:disulfide oxidoreductase associated with MetSO reductase	0.613	+	0.993	+	+
TASI_1467	Putative transport protein	0.418		1	+	+
TASI_1471	Deoxyguanosinetriphosphate triphosphohydrolase	0.542	+	0.953	+	+
TASI_1472	Multimodular transpeptidase-transglycosylase	0.345		1	+	+
TASI_1474	hypothetical protein	0.352		0.991	+	+
TASI_1478	Cytochrome c4	0.856	+	1	+	+
TASI_1481	Cytochrome c-type biogenesis protein DsbD, protein-disulfide reductase	0.451	+	0.987	+	+
TASI_1488	SSU ribosomal protein S11p (S14e)	0.491	+	0		+
TASI_1504	Histidine permease YuiF	0.428		0.525	+	+
TASI_1505	Copper-containing nitrite reductase	0.71	+	1	+	+
TASI_1506	Cytochrome oxidase biogenesis protein Sco1/SenC/PrrC	0.789	+	1	+	+
TASI_1507	hypothetical protein	0.505	+	0.999	+	+
TASI_1519	hypothetical protein	0.271		0.914	+	+
TASI_1520	hypothetical protein	0.294		0.991	+	+
TASI_1521	hypothetical protein	0.318		0.606	+	+
TASI_1532	DNA recombination protein RmuC	0.36		0.7	+	+
TASI_1533	Methionine ABC transporter substrate-binding protein	0.628	+	1	+	+
TASI_1542	hypothetical protein	0.44	+	0.952	+	+
TASI_1553	Acetylornithine aminotransferase	0.48	+	0.221		+
TASI_1569	hypothetical protein	0.568	+	0.786	+	+
TASI_1578	Inner membrane protein translocase component YidC	0.665	+	0.608	+	+
1 SignalP (http://www.cbs.dtu.dk/services/SignalP)
2 Result using neural networks (NN) trained on Gram-negative bacteria
3 Result using hidden Markov models (HMM) trained on Gram-negative bacteria
