# Supplementary material for: Genomic Characterization of the Taylorella Genus
Source: PLoS One. 2012 Jan 3;7(1):e29953. doi: 10.1371/journal.pone.0029953 (PMC3250509; doi:10.1371/journal.pone.0029953)
Supplement: Table S11 — T. equigenitalis MCE9 secreted proteins according to SignalP prediction. (XLSX) [file pone.0029953.s012.xlsx]

## Sheet: excel_download
Table S11 T. equigenitalis MCE9 secreted proteins according to SignalP prediction
ORF	Gene	SignalP1 NN2 score	SignalP NN classification	SignalP HMM3 score	SignalP HMM classification	Sec secreted
TEQUI_0013	CTP synthase	0.293		0.695	+	+
TEQUI_0020	Proton/glutamate symport protein	0.26		0.639	+	+
TEQUI_0024	hypothetical protein	0.451	+	0.6	+	+
TEQUI_0031	Putative outer membrane siderophore receptor	0.873	+	1	+	+
TEQUI_0032	hypothetical protein	0.432		0.975	+	+
TEQUI_0057	Outer membrane receptor for lactoferrin or transferrin, TonB-dependent protein A	0.75	+	1	+	+
TEQUI_0058	Outer membrane receptor for lactoferrin or transferrin, lipoprotein B	0.673	+	0.699	+	+
TEQUI_0059	Leucine-, isoleucine-, valine-, threonine-, and alanine-binding protein	0.841	+	1	+	+
TEQUI_0062	hypothetical protein	0.732	+	1	+	+
TEQUI_0066	Ferric iron ABC transporter, iron-binding protein	0.646	+	1	+	+
TEQUI_0093	probable integral membrane protein	0.277		0.642	+	+
TEQUI_0094	peptidase M48, Ste24p	0.43		0.99	+	+
TEQUI_0098	hypothetical protein	0.566	+	0.994	+	+
TEQUI_0104	hypothetical protein	0.524	+	0.921	+	+
TEQUI_0109	hypothetical protein	0.623	+	0.991	+	+
TEQUI_0113	hypothetical protein	0.677	+	0.953	+	+
TEQUI_0115	IncQ plasmid conjugative transfer protein TraQ	0.756	+	1	+	+
TEQUI_0117	Peptidoglycan hydrolase VirB1	0.811	+	1	+	+
TEQUI_0118	hypothetical protein	0.539	+	1	+	+
TEQUI_0132	Minor pilin of type IV secretion complex, VirB5	0.651	+	0.999	+	+
TEQUI_0134	hypothetical protein	0.456	+	0.995	+	+
TEQUI_0135	hypothetical protein	0.528	+	1	+	+
TEQUI_0139	hypothetical protein	0.542	+	0.412		+
TEQUI_0141	Conjugal transfer-like protein	0.772	+	1	+	+
TEQUI_0149	Type IV secretion system protein VirD4	0.353		0.986	+	+
TEQUI_0175	Outer membrane protein NlpB	0.796	+	0.997	+	+
TEQUI_0180	PpkA	0.829	+	1	+	+
TEQUI_0183	hypothetical protein	0.578	+	0.99	+	+
TEQUI_0184	hypothetical protein	0.708	+	1	+	+
TEQUI_0188	Outer membrane receptor protein	0.566	+	1	+	+
TEQUI_0191	putative lipoprotein	0.709	+	0.995	+	+
TEQUI_0199	Outer membrane lipoprotein carrier protein LolA	0.72	+	1	+	+
TEQUI_0206	hypothetical protein	0.581	+	0.994	+	+
TEQUI_0207	hypothetical protein	0.374		0.997	+	+
TEQUI_0217	Outer membrane lipoprotein SmpA	0.696	+	0.998	+	+
TEQUI_0226	Phosphate transport system permease protein PstA	0.196		0.955	+	+
TEQUI_0228	Phosphate ABC transporter, periplasmic phosphate-binding protein PstS	0.829	+	1	+	+
TEQUI_0248	O-antigen ligase	0.394		0.675	+	+
TEQUI_0253	N-acetylmuramoyl-L-alanine amidase	0.453	+	0.998	+	+
TEQUI_0263	Cytochrome c family like-protein	0.677	+	1	+	+
TEQUI_0264	Cytochrome c4	0.913	+	1	+	+
TEQUI_0282	TRAP-type C4-dicarboxylate transport system, large permease component	0.448	+	0.648	+	+
TEQUI_0299	peptidase M23B	0.17		0.973	+	+
TEQUI_0307	UDP-N-acetylglucosamine--N-acetylmuramyl- (pentapeptide) pyrophosphoryl-undecaprenol N-acetylglucosamine transferase	0.297		0.966	+	+
TEQUI_0313	hypothetical protein	0.323		0.511	+	+
TEQUI_0321	1-acyl-sn-glycerol-3-phosphate acyltransferase	0.339		0.551	+	+
TEQUI_0324	Survival protein SurA precursor	0.794	+	1	+	+
TEQUI_0325	Outer membrane protein Imp	0.657	+	0.978	+	+
TEQUI_0330	putative two-component sensor	0.493	+	0.17		+
TEQUI_0343	Cytochrome c551 peroxidase	0.883	+	1	+	+
TEQUI_0364	Preprotein translocase subunit YajC	0.155		0.558	+	+
TEQUI_0365	Protein-export membrane protein SecD	0.496	+	0.589	+	+
TEQUI_0371	Apolipoprotein N-acyltransferase	0.566	+	0.947	+	+
TEQUI_0374	YadA-like-protein	0.791	+	0.999	+	+
TEQUI_0376	Dipeptide-binding ABC transporter, periplasmic substrate-binding component	0.851	+	1	+	+
TEQUI_0385	Membrane-bound lytic murein transglycosylase D precursor	0.728	+	1	+	+
TEQUI_0403	Integral membrane protein	0.55	+	0.063		+
TEQUI_0418	UPF0301 protein YqgE	0.409		0.853	+	+
TEQUI_0438	Carbon starvation protein A	0.267		0.548	+	+
TEQUI_0441	Ammonia monooxygenase	0.487	+	0.868	+	+
TEQUI_0442	Tricarboxylate transport membrane protein TctA	0.457	+	0.959	+	+
TEQUI_0443	Tricarboxylate transport protein TctB	0.435		0.694	+	+
TEQUI_0444	Tricarboxylate transport protein TctC	0.783	+	1	+	+
TEQUI_0451	AmpG permease	0.404		0.996	+	+
TEQUI_0453	Cytochrome c5	0.321		0.908	+	+
TEQUI_0455	Proton/glutamate symport protein	0.255		0.601	+	+
TEQUI_0457	ABC-type Zn2+ transport system, periplasmic component/surface adhesin	0.263		0.97	+	+
TEQUI_0459	hypothetical protein	0.756	+	1	+	+
TEQUI_0460	Alkaline phosphatase	0.627	+	1	+	+
TEQUI_0462	histidine kinase	0.745	+	1	+	+
TEQUI_0463	Putative diheme cytochrome c-553	0.463	+	0.986	+	+
TEQUI_0464	Cytochrome c family protein	0.509	+	0.998	+	+
TEQUI_0465	Cytochrome c551 peroxidase	0.664	+	0.999	+	+
TEQUI_0466	hypothetical protein	0.476	+	0.235		+
TEQUI_0467	hypothetical protein	0.771	+	1	+	+
TEQUI_0469	Iron-regulated protein A precursor	0.537	+	1	+	+
TEQUI_0470	hypothetical protein	0.372		0.696	+	+
TEQUI_0471	hypothetical protein	0.691	+	1	+	+
TEQUI_0475	hypothetical protein	0.155		0.883	+	+
TEQUI_0478	ubiquinol cytochrome C oxidoreductase, cytochrome C1 subunit	0.852	+	1	+	+
TEQUI_0483	Outer membrane stress sensor protease DegS	0.554	+	0.776	+	+
TEQUI_0486	Twin-arginine translocation protein TatA	0.628	+	0.008		+
TEQUI_0492	Uncharacterized ABC transporter, auxiliary component YrbC	0.926	+	1	+	+
TEQUI_0494	Uncharacterized ABC transporter, periplasmic component YrbD	0.598	+	1	+	+
TEQUI_0502	Thiol:disulfide oxidoreductase associated with MetSO reductase	0.649	+	0.992	+	+
TEQUI_0503	hypothetical protein	0.67	+	1	+	+
TEQUI_0506	Putative transport protein	0.388		0.996	+	+
TEQUI_0508	hypothetical protein	0.943	+	1	+	+
TEQUI_0510	Multimodular transpeptidase-transglycosylase	0.381		0.998	+	+
TEQUI_0512	hypothetical protein	0.332		0.593	+	+
TEQUI_0515	Cytochrome c-type biogenesis protein Ccs1/ResB	0.17		0.589	+	+
TEQUI_0516	putative cytochrome C precursor	0.792	+	1	+	+
TEQUI_0520	Cytochrome c-type biogenesis protein DsbD	0.755	+	1	+	+
TEQUI_0525	hypothetical protein	0.43		0.99	+	+
TEQUI_0529	SSU ribosomal protein S11p (S14e)	0.491	+	0		+
TEQUI_0544	Histidine permease YuiF	0.411		0.575	+	+
TEQUI_0545	Histidine permease YuiF	0.382		0.585	+	+
TEQUI_0546	Copper-containing nitrite reductase	0.926	+	1	+	+
TEQUI_0547	Cytochrome oxidase biogenesis protein Sco1/SenC/PrrC	0.814	+	1	+	+
TEQUI_0548	hypothetical protein	0.485	+	0.998	+	+
TEQUI_0556	hypothetical protein	0.265		0.988	+	+
TEQUI_0559	Hep_Hag family protein	0.214		0.994	+	+
TEQUI_0560	hypothetical protein	0.34		1	+	+
TEQUI_0561	hypothetical protein	0.343		0.776	+	+
TEQUI_0573	Methionine ABC transporter substrate-binding protein	0.589	+	1	+	+
TEQUI_0576	hypothetical protein	0.43		0.996	+	+
TEQUI_0587	hypothetical protein	0.455	+	0.932	+	+
TEQUI_0615	hypothetical protein	0.617	+	0.81	+	+
TEQUI_0619	partitioning protein ParB	0.295		0.812	+	+
TEQUI_0624	Inner membrane protein translocase component YidC, long form	0.61	+	0.56	+	+
TEQUI_0633	Oligopeptide transport system permease protein OppB	0.499	+	0.068		+
TEQUI_0636	Oligopeptide ABC transporter, periplasmic oligopeptide-binding protein OppA	0.825	+	0.999	+	+
TEQUI_0637	Exopolysaccharide biosynthesis protein-like protein	0.618	+	0.947	+	+
TEQUI_0644	glutamyl-Q-tRNA synthetase	0.336		0.695	+	+
TEQUI_0646	hypothetical protein	0.727	+	1	+	+
TEQUI_0647	Periplasmic thiol:disulfide interchange protein DsbA	0.879	+	1	+	+
TEQUI_0648	hypothetical protein	0.586	+	0.991	+	+
TEQUI_0652	hypothetical protein	0.321		0.732	+	+
TEQUI_0653	hypothetical protein	0.871	+	1	+	+
TEQUI_0656	hypothetical protein	0.607	+	1	+	+
TEQUI_0658	LemA family protein	0.197		0.651	+	+
TEQUI_0659	Beta-propeller domains of methanol dehydrogenase type	0.655	+	0.999	+	+
TEQUI_0666	Lysine-arginine-ornithine-binding periplasmic protein precursor	0.576	+	1	+	+
TEQUI_0667	Histidine ABC transporter, permease protein HisQ	0.482	+	0.662	+	+
TEQUI_0671	Periplasmic lysozyme inhibitor of c-type lysozyme	0.746	+	1	+	+
TEQUI_0674	hypothetical protein	0.321		0.979	+	+
TEQUI_0676	hypothetical protein	0.599	+	0.933	+	+
TEQUI_0682	hypothetical protein	0.529	+	0.891	+	+
TEQUI_0684	D-alanyl-D-alanine carboxypeptidase	0.485	+	0.846	+	+
TEQUI_0688	Outer membrane protein A precursor	0.618	+	0.998	+	+
TEQUI_0700	hypothetical protein	0.698	+	1	+	+
TEQUI_0710	putative lipoprotein	0.683	+	0.995	+	+
TEQUI_0711	putative lipoprotein	0.757	+	1	+	+
TEQUI_0714	IcmF-related protein	0.191		0.765	+	+
TEQUI_0725	TonB-dependent receptor	0.623	+	0.999	+	+
TEQUI_0726	hypothetical protein	0.545	+	0.989	+	+
TEQUI_0741	Glycerol-3-phosphate dehydrogenase [NAD(P)+]	0.399		0.94	+	+
TEQUI_0745	putative peptidase	0.239		0.717	+	+
TEQUI_0746	Carboxyl-terminal protease	0.889	+	1	+	+
TEQUI_0759	hypothetical protein	0.838	+	1	+	+
TEQUI_0762	hypothetical protein	0.463	+	0.007		+
TEQUI_0765	hypothetical protein	0.687	+	0.93	+	+
TEQUI_0766	TRAP-type C4-dicarboxylate transport system, large permease component	0.441	+	0.979	+	+
TEQUI_0768	TRAP-type C4-dicarboxylate transport system, periplasmic component	0.841	+	1	+	+
TEQUI_0774	hypothetical protein	0.316		0.998	+	+
TEQUI_0784	Penicillin-binding protein 2 (PBP-2)	0.307		0.587	+	+
TEQUI_0785	Rod shape-determining protein RodA	0.198		0.897	+	+
TEQUI_0798	hypothetical protein	0.376		0.804	+	+
TEQUI_0807	hypothetical protein	0.861	+	1	+	+
TEQUI_0808	hypothetical protein	0.802	+	1	+	+
TEQUI_0811	hypothetical protein	0.88	+	1	+	+
TEQUI_0827	Oligopeptide ABC transporter, periplasmic oligopeptide-binding protein OppA	0.799	+	1	+	+
TEQUI_0834	hypothetical protein	0.295		0.829	+	+
TEQUI_0836	hypothetical protein	0.096		0.894	+	+
TEQUI_0841	Membrane-bound lytic murein transglycosylase A precursor	0.529	+	0.998	+	+
TEQUI_0842	Thiol:disulfide interchange protein DsbC	0.606	+	0.99	+	+
TEQUI_0843	Redoxin domain protein	0.499	+	0.578	+	+
TEQUI_0844	21 kDa hemolysin precursor	0.664	+	1	+	+
TEQUI_0848	Rare lipoprotein A precursor	0.833	+	1	+	+
TEQUI_0853	Protein yhbN precursor	0.78	+	0.985	+	+
TEQUI_0854	hypothetical protein	0.82	+	0.909	+	+
TEQUI_0868	Glutathione reductase	0.543	+	0.114		+
TEQUI_0895	Glycerophosphoryl diester phosphodiesterase, periplasmic	0.86	+	1	+	+
TEQUI_0898	hypothetical protein	0.647	+	0.841	+	+
TEQUI_0902	Outer membrane receptor for lactoferrin or transferrin, lipoprotein B	0.535	+	0.97	+	+
TEQUI_0903	Outer membrane receptor for lactoferrin or transferrin, TonB-dependent protein A	0.425		1	+	+
TEQUI_0910	Lysine-arginine-ornithine-binding periplasmic protein precursor	0.752	+	1	+	+
TEQUI_0911	transmembrane-like protein	0.544	+	0.572	+	+
TEQUI_0919	hypothetical lipoprotein	0.611	+	1	+	+
TEQUI_0924	hypothetical protein	0.645	+	0.998	+	+
TEQUI_0932	hypothetical protein	0.707	+	0.987	+	+
TEQUI_0933	hypothetical protein	0.505	+	0.995	+	+
TEQUI_0935	NAD(FAD)-utilizing dehydrogenase	0.371		0.982	+	+
TEQUI_0945	conserved hypothetical protein with TPR repeat	0.604	+	0.987	+	+
TEQUI_0946	Outer membrane lipoprotein LolB precursor	0.622	+	1	+	+
TEQUI_0951	hemagluttinin domain protein	0.365		0.975	+	+
TEQUI_0955	hypothetical protein	0.379		0.908	+	+
TEQUI_0975	Glutamate Aspartate periplasmic binding protein precursor GltI	0.808	+	1	+	+
TEQUI_0976	hypothetical protein	0.931	+	1	+	+
TEQUI_0979	TPR repeat containing exported protein	0.444	+	1	+	+
TEQUI_0980	18K peptidoglycan-associated outer membrane lipoprotein	0.618	+	1	+	+
TEQUI_0981	hypothetical protein	0.354		0.969	+	+
TEQUI_0982	tolB protein precursor	0.799	+	0.999	+	+
TEQUI_0992	hypothetical protein	0.891	+	1	+	+
TEQUI_1004	hypothetical protein	0.837	+	1	+	+
TEQUI_1005	Sodium-dependent tyrosine transporter	0.653	+	0.996	+	+
TEQUI_1013	hypothetical protein	0.894	+	1	+	+
TEQUI_1014	hypothetical protein	0.685	+	0.994	+	+
TEQUI_1029	Dipeptide-binding ABC transporter, periplasmic substrate-binding component	0.921	+	1	+	+
TEQUI_1030	Dipeptide-binding ABC transporter, periplasmic substrate-binding component	0.931	+	1	+	+
TEQUI_1031	Dipeptide transport system permease protein DppB	0.563	+	0.646	+	+
TEQUI_1038	Preprotein translocase subunit SecG	0.514	+	0.049		+
TEQUI_1042	Azurin	0.933	+	1	+	+
TEQUI_1043	Outer membrane protein (porin)	0.794	+	1	+	+
TEQUI_1055	NADH-ubiquinone oxidoreductase chain L	0.356		0.954	+	+
TEQUI_1068	transmembrane protein	0.589	+	0.977	+	+
TEQUI_1072	PpiC-type peptidyl-prolyl cis-trans isomerase	0.535	+	1	+	+
TEQUI_1075	Leucine-, isoleucine-, valine-, threonine-, and alanine-binding protein	0.758	+	1	+	+
TEQUI_1076	Leucine-, isoleucine-, valine-, threonine-, and alanine-binding protein	0.781	+	1	+	+
TEQUI_1077	Leucine-, isoleucine-, valine-, threonine-, and alanine-binding protein	0.546	+	1	+	+
TEQUI_1079	ABC-type branched-chain amino acid transport systems, ATPase component	0.513	+	0.001		+
TEQUI_1103	HtrA protease/chaperone protein	0.834	+	1	+	+
TEQUI_1105	Signal peptidase I	0.304		0.786	+	+
TEQUI_1112	hypothetical protein	0.312		0.971	+	+
TEQUI_1116	hypothetical protein	0.287		0.548	+	+
TEQUI_1117	Cell wall-associated hydrolase	0.33		0.991	+	+
TEQUI_1120	hypothetical protein	0.904	+	1	+	+
TEQUI_1124	hypothetical protein	0.497	+	0.45		+
TEQUI_1142	cytochrome c, class II	0.655	+	1	+	+
TEQUI_1143	hypothetical protein	0.403		0.993	+	+
TEQUI_1144	hypothetical protein	0.808	+	0.993	+	+
TEQUI_1145	hypothetical protein	0.687	+	0.728	+	+
TEQUI_1146	Ferredoxin-dependent glutamate synthase	0.35		0.642	+	+
TEQUI_1147	hypothetical protein	0.457	+	0.52	+	+
TEQUI_1152	Membrane-bound lytic murein transglycosylase B precursor	0.687	+	0.999	+	+
TEQUI_1153	Tail-specific protease precursor	0.813	+	1	+	+
TEQUI_1157	Outer membrane protein A precursor	0.936	+	1	+	+
TEQUI_1168	hypothetical protein	0.795	+	0.993	+	+
TEQUI_1170	hypothetical protein	0.544	+	0.929	+	+
TEQUI_1172	Cytochrome c oxidase subunit CcoO	0.194		0.501	+	+
TEQUI_1173	hypothetical protein	0.549	+	0.02		+
TEQUI_1196	Peptidyl-prolyl cis-trans isomerase ppiB	0.742	+	1	+	+
TEQUI_1203	TRAP transporter solute receptor, unknown substrate 1	0.686	+	0.977	+	+
TEQUI_1204	DUF1850 domain-containing protein	0.555	+	0.629	+	+
TEQUI_1217	hypothetical protein	0.554	+	0.218		+
TEQUI_1229	hypothetical protein	0.661	+	0.939	+	+
TEQUI_1243	Sel1 domain protein repeat-containing protein	0.73	+	0.996	+	+
TEQUI_1247	hypothetical protein	0.755	+	1	+	+
TEQUI_1248	hypothetical protein	0.713	+	0.999	+	+
TEQUI_1257	hydrolase of the metallo-beta-lactamase superfamily	0.564	+	0.935	+	+
TEQUI_1271	hypothetical protein	0.394		0.728	+	+
TEQUI_1273	hypothetical protein	0.752	+	0.999	+	+
TEQUI_1276	Murein-DD-endopeptidase	0.85	+	1	+	+
TEQUI_1284	TRAP transporter solute receptor, unknown substrate 1	0.636	+	0.911	+	+
TEQUI_1285	hypothetical protein	0.614	+	1	+	+
TEQUI_1289	Pantothenate:Na+ symporter	0.486	+	0.785	+	+
TEQUI_1290	Aminobenzoyl-glutamate transport protein	0.393		0.588	+	+
TEQUI_1291	Oligopeptide ABC transporter, periplasmic oligopeptide-binding protein OppA	0.64	+	1	+	+
TEQUI_1293	4-hydroxybenzoate transporter	0.468	+	0.109		+
TEQUI_1297	hypothetical protein	0.497	+	0.1		+
TEQUI_1298	hypothetical protein	0.416		0.983	+	+
TEQUI_1299	hypothetical protein	0.796	+	0.998	+	+
TEQUI_1306	hypothetical protein	0.505	+	0.53	+	+
TEQUI_1314	Methionine ABC transporter substrate-binding protein	0.776	+	1	+	+
TEQUI_1327	Putrescine ABC transporter putrescine-binding protein PotF	0.725	+	1	+	+
TEQUI_1329	Putrescine transport system permease protein PotH	0.247		0.734	+	+
TEQUI_1345	nuclease-like protein	0.689	+	0.997	+	+
TEQUI_1347	hypothetical protein	0.488	+	0.878	+	+
TEQUI_1355	Putative membrane protein YfcA	0.456	+	0.038		+
TEQUI_1362	ABC-2 type transporter	0.317		0.762	+	+
TEQUI_1363	Outer membrane component of tripartite multidrug resistance system	0.194		0.901	+	+
TEQUI_1376	Branched-chain amino acid ABC transporter	0.876	+	1	+	+
TEQUI_1379	Branched-chain amino acid transport system permease protein LivM	0.453	+	0.344		+
TEQUI_1382	Cytochrome oxidase biogenesis protein Sco1/SenC/PrrC, putative copper metallochaperone	0.659	+	0.994	+	+
TEQUI_1386	tw-component sensor kinase	0.305		0.908	+	+
TEQUI_1390	hypothetical protein	0.457	+	0.666	+	+
TEQUI_1405	Phosphatidate cytidylyltransferase	0.275		0.521	+	+
TEQUI_1406	1-deoxy-D-xylulose 5-phosphate reductoisomerase	0.274		0.541	+	+
TEQUI_1408	Outer membrane protein assembly factor YaeT precursor	0.776	+	1	+	+
TEQUI_1409	Outer membrane chaperone Skp (OmpH) precursor	0.918	+	1	+	+
TEQUI_1419	Putative activity regulator of membrane protease YbbK	0.444	+	0.779	+	+
TEQUI_1425	protein YceG like protein	0.383		0.729	+	+
TEQUI_1429	Ankyrin	0.812	+	1	+	+
TEQUI_1432	Na(+) H(+) antiporter subunit E	0.512	+	0.975	+	+
TEQUI_1433	Na(+) H(+) antiporter subunit D	0.489	+	0.701	+	+
TEQUI_1435	Na(+) H(+) antiporter subunit A; Na(+) H(+) antiporter subunit B	0.506	+	0.98	+	+
TEQUI_1438	putative efflux system transmembrane protein	0.447	+	0.049		+
TEQUI_1439	RND efflux system, outer membrane lipoprotein CmeC	0.508	+	0.608	+	+
TEQUI_1446	putative RND transporter, membrane fusion protein	0.729	+	1	+	+
TEQUI_1447	hypothetical protein	0.342		0.822	+	+
TEQUI_1448	hypothetical protein	0.383		0.958	+	+
TEQUI_1449	hypothetical protein	0.911	+	1	+	+
TEQUI_1452	hypothetical protein	0.518	+	0.366		+
TEQUI_1466	TRAP transporter solute receptor, TAXI family precursor	0.848	+	1	+	+
TEQUI_1467	hypothetical protein	0.656	+	0.986	+	+
TEQUI_1470	hypothetical protein	0.463	+	0.215		+
TEQUI_1471	hypothetical protein	0.202		0.964	+	+
TEQUI_1472	hypothetical protein	0.413		0.842	+	+
TEQUI_1479	ABC transporter substrate-binding protein	0.636	+	0.997	+	+
TEQUI_1492	hypothetical protein	0.322		0.967	+	+
TEQUI_1495	CDP-diacylglycerol--glycerol-3-phosphate 3-phosphatidyltransferase	0.593	+	0.007		+
TEQUI_1503	Type II/IV secretion system protein TadC	0.595	+	0.92	+	+
TEQUI_1506	Type II/IV secretion system secretin RcpA/CpaC	0.522	+	0.403		+
TEQUI_1507	SAF domain protein	0.234		0.974	+	+
TEQUI_1508	hypothetical protein	0.744	+	1	+	+
TEQUI_1515	protein C	0.464	+	0		+
TEQUI_1520	RNA polymerase sigma factor RpoD	0.481	+	0		+
TEQUI_1530	Outer membrane protein YfgL	0.517	+	0.963	+	+
TEQUI_1538	hypothetical protein	0.874	+	0.999	+	+
TEQUI_1548	Gamma-glutamyltranspeptidase	0.753	+	1	+	+
TEQUI_1551	hypothetical protein	0.548	+	0.988	+	+
TEQUI_1552	Lipoprotein NlpD	0.65	+	0.998	+	+
TEQUI_1567	Outer membrane receptor protein	0.761	+	0.856	+	+
TEQUI_1568	Alanine racemase	0.563	+	1	+	+
TEQUI_1569	hypothetical protein	0.851	+	1	+	+
TEQUI_1578	Ferric iron ABC transporter, permease protein	0.545	+	0.059		+
TEQUI_1580	Ferric iron ABC transporter, iron-binding protein	0.609	+	1	+	+
TEQUI_1583	hypothetical protein	0.874	+	1	+	+
1 SignalP (http://www.cbs.dtu.dk/services/SignalP)
2 result using neural networks (NN) trained on Gram-negative bacteria
3 result using hidden Markov models (HMM) trained on Gram-negative bacteria
