# Supplementary material for: Genomic Characterization of the Taylorella Genus
Source: PLoS One. 2012 Jan 3;7(1):e29953. doi: 10.1371/journal.pone.0029953 (PMC3250509; doi:10.1371/journal.pone.0029953)
Supplement: Table S12 — Putative transcriptional regulators and two-component signal transduction systems identified in both Taylorella species. (XLSX) [file pone.0029953.s013.xlsx]

## Sheet: Liste régulateur
Table S12 Putative transcriptional regulators and two-component signal transduction systems identified in both Taylorella species.
Orthologues are on the same line and absence of description indicates abscence of orthologue in the species.
Genes, encoding proteins of the two-component signal transduction systems are shaded in grey.
T. asinigenitalis MCE3						T. equigenitalis MCE9
ORF	Gene	Start	Stop	Strand		ORF	Gene	Start	Stop	Strand
TASI_0059	Proposed lipoate regulatory protein YbeD	57875	58174	c		TEQUI_0686	Lipoate regulatory protein YbeD	706865	707164	c
TASI_0068	RNA polymerase sigma factor RpoH	66175	67053			TEQUI_0695	RNA polymerase sigma factor RpoH	715341	716219
TASI_0074	Nitrogen regulation protein ntrY	72358	74679	c		TEQUI_0701	Nitrogen regulation protein ntrY	721513	723762	c
TASI_0075	Putative two-component response regulator	74757	75497	c		TEQUI_0702	Putative two-component response regulator	723847	724578	c
TASI_0167	Zinc uptake regulation protein ZUR	170621	171112			TEQUI_0770	Zinc uptake regulation protein ZUR	800607	801098
TASI_0247	Phosphate regulon sensor protein PhoR (SphS)	246993	248306			TEQUI_0859	Phosphate regulon sensor protein PhoR (SphS)	884383	885699
TASI_0248	Phosphate regulon transcriptional regulatory protein PhoB (SphR)	248321	249022			TEQUI_0860	Phosphate regulon transcriptional regulatory protein PhoB (SphR)	885715	886416
TASI_0468	Putative phage repressor	464171	464848			TEQUI_0964	Transcriptional regulator, MarR family	1008290	1008757
TASI_0503	Osmolarity sensory histidine kinase EnvZ	494720	495790			TEQUI_1064	Osmolarity sensory histidine kinase EnvZ	1119026	1120411
TASI_0504	Two-component system response regulator OmpR	496117	496860			TEQUI_1065	Two-component system response regulator OmpR	1120411	1121154
TASI_0552	Alkanesulfonate utilization operon LysR-family regulator CbI	547064	548008	c		TEQUI_1113	Alkanesulfonate utilization operon LysR-family regulator CbI	1171028	1171972	c
TASI_0553	Transcriptional regulator for fatty acid degradation FadQ, TetR family	548005	548691			TEQUI_1114	Transcriptional regulator,TetR family	1171969	1172655
TASI_0623	Cyclic nucleotide-binding protein	623507	624160			TEQUI_1177	Transcriptional regulator, Crp/Fnr family	1231538	1232275
TASI_0678	Iron-sulfur cluster regulator IscR	679731	680225	c		TEQUI_1236	Iron-sulfur cluster regulator IscR	1294437	1294973	c
TASI_0707	Transcriptional regulator, MerR family	709360	709752	c		TEQUI_1267	Transcriptional regulator, MerR family	1324721	1325113	c
TASI_0772	RNA polymerase sigma factor RpoD	780574	783171	c		TEQUI_1520	RNA polymerase sigma factor RpoD	1607145	1609667
TASI_0825	SOS-response repressor and protease LexA	833795	834496			TEQUI_1464	SOS-response repressor and protease LexA	1551050	1551718	c
TASI_0831	Regulatory protein RecX	840455	840883	c		TEQUI_1458	Regulatory protein RecX	1544681	1545109
TASI_0836	Nitrogen regulatory protein P-II	845079	845417	c		TEQUI_1454	Nitrogen regulatory protein P-II	1540208	1540546
TASI_0870	Putative activity regulator of membrane protease YbbK	877700	878143			TEQUI_1419	Putative activity regulator of membrane protease YbbK	1502028	1502471	c
TASI_0904	Two-component sensor kinase	915161	916882	c		TEQUI_1386	Two-component sensor kinase	1463329	1464993
TASI_0905	Two-component response regulator	916886	917506	c		TEQUI_1385	Two-component response regulator	1462705	1463325
TASI_0960	Phosphate transport system regulatory protein PhoU	978528	979241			TEQUI_1332	Phosphate transport system regulatory protein PhoU	1403589	1404302	c
TASI_1054	Transcriptional regulator, LysR family	1079242	1080039	c		TEQUI_0015	Transcriptional regulator, LysR family	20748	21689	c
TASI_1124	Transcriptional regulator, histidine utilization repressor, GntR family	1151164	1151874	c		TEQUI_0091	Histidine utilization repressor	103335	104042	c
TASI_1133	Phosphocarrier protein, nitrogen regulation associated	1161127	1161396			TEQUI_0100	Phosphocarrier protein, nitrogen regulation associated	113301	113570
TASI_1193	Heat-inducible transcription repressor HrcA	1235587	1236591			TEQUI_0213	Heat-inducible transcription repressor HrcA	232597	233601
TASI_1198	Ferric uptake regulation protein FUR	1240632	1241048	c		TEQUI_0218	Ferric uptake regulation protein FUR	237535	237951	c
TASI_1304	Transcriptional regulatory protein OmpR	1350786	1351493	c		TEQUI_0329	Transcriptional regulatory protein OmpR	347021	347728	c
TASI_1305	Putative two-component sensor	1351588	1353090	c		TEQUI_0330	Putative two-component sensor	348486	349325	c
TASI_1365	Ribonucleotide reductase transcriptional regulator NrdR	1416395	1416679			TEQUI_0390	Ribonucleotide reductase transcriptional regulator NrdR	410369	410653
TASI_1426	Putative two-component response regulator	1478653	1479300			TEQUI_0461	Putative tetrathionate reductase complex, response regulator	488220	488657
TASI_1427	Sensor kinase	1479260	1480864			TEQUI_0462	Histidine kinase	488818	490527
TASI_0158	Cytotoxic translational repressor of toxin-antitoxin stability system	160295	160612
TASI_0426	Prophage transcriptional regulator, Cro/CI family	424272	424967
TASI_1577	Cell cycle regulation histidine triad (HIT) protein	1635327	1635761	c
TASI_1013	Prophage antirepressor	1032727	1033284
						TEQUI_0164	Putative phage repressor	166605	166961	c
						TEQUI_0167	Putative phage repressor	169169	169501	c
						TEQUI_1354	Invasion gene expression up-regulator, SirB	1430760	1431146
